# Supplementary material for: Knowledge Domain and Emerging Trends in Ferroptosis Research: A Bibliometric and Knowledge-Map Analysis
Source: Front Oncol. 2021 Jun 3;11:686726. doi: 10.3389/fonc.2021.686726 (PMC8209495; doi:10.3389/fonc.2021.686726)
Supplement: Supplementary file 1 [file DataSheet_1.xlsx]

## Sheet: Table 1
id	source	documents
1	cell death & disease	41
2	biochemical and biophysical research communications	36
3	free radical biology and medicine	31
4	redox biology	27
5	cell death and differentiation	21
6	international journal of molecular sciences	20
7	oxidative medicine and cellular longevity	20
8	scientific reports	16
9	cell chemical biology	15
10	frontiers in neuroscience	15
11	frontiers in oncology	14
12	cancers	13
13	frontiers in pharmacology	13
14	nature communications	13
15	cancer letters	12
16	nature	12
17	cell reports	11
18	oncology letters	11
19	proceedings of the national academy of sciences of the united states of	11
20	antioxidants & redox signaling	10
21	journal of cellular physiology	10
22	oncotarget	10
23	acs applied materials & interfaces	9
24	journal of the american chemical society	9
25	nature chemical biology	9
26	acs chemical biology	8
27	acs nano	8
28	cell	8
29	cellular and molecular life sciences	8
30	journal of biological chemistry	8
31	aging-us	7
32	angewandte chemie-international edition	7
33	biomedicine & pharmacotherapy	7
34	cancer research	7
35	nature cell biology	7
36	oncology reports	7
37	acta pharmacologica sinica	6
38	archives of biochemistry and biophysics	6
39	autophagy	6
40	frontiers in cell and developmental biology	6
41	journal of cellular and molecular medicine	6
42	journal of medicinal chemistry	6
43	journal of the american society of nephrology	6
44	life sciences	6
45	molecular neurobiology	6
46	phytomedicine	6
47	plos one	6
48	theranostics	6
49	acs central science	5
50	advanced materials	5
51	antioxidants	5
52	apoptosis	5
53	archives of toxicology	5
54	cancer science	5
55	cell cycle	5
56	cells	5
57	febs open bio	5
58	free radical research	5
59	frontiers in cellular neuroscience	5
60	journal of hematology & oncology	5
61	journal of materials chemistry b	5
62	molecular psychiatry	5
63	oncogene	5
64	pharmaceuticals	5
65	science advances	5
66	seminars in nephrology	5
67	toxicology	5
68	american journal of physiology-heart and circulatory physiology	4
69	analytical chemistry	4
70	biochemical pharmacology	4
71	biochimica et biophysica acta-general subjects	4
72	biochimica et biophysica acta-molecular cell research	4
73	biology-basel	4
74	biomaterials	4
75	blood	4
76	cancer cell international	4
77	cell biology international	4
78	cell death discovery	4
79	cell research	4
80	elife	4
81	european journal of medicinal chemistry	4
82	febs journal	4
83	journal of clinical investigation	4
84	metallomics	4
85	molecular medicine reports	4
86	nano letters	4
87	neural regeneration research	4
88	seminars in cancer biology	4
89	acs chemical neuroscience	3
90	american journal of cancer research	3
91	biological & pharmaceutical bulletin	3
92	biomaterials science	3
93	bioscience reports	3
94	chemico-biological interactions	3
95	clinica chimica acta	3
96	communications biology	3
97	digestive diseases and sciences	3
98	environmental pollution	3
99	european review for medical and pharmacological sciences	3
100	genes & development	3
101	hepatology	3
102	immunological reviews	3
103	international journal of cancer	3
104	international journal of oncology	3
105	iubmb life	3
106	journal of controlled release	3
107	journal of experimental & clinical cancer research	3
108	journal of experimental medicine	3
109	journal of molecular neuroscience	3
110	journal of nanobiotechnology	3
111	molecular cancer	3
112	molecular cell	3
113	nanoscale	3
114	nephron	3
115	neurochemistry international	3
116	nutrients	3
117	oncotargets and therapy	3
118	organic & biomolecular chemistry	3
119	physiological reviews	3
120	plos genetics	3
121	signal transduction and targeted therapy	3
122	small	3
123	toxicology and applied pharmacology	3
124	accounts of chemical research	2
125	acs biomaterials science & engineering	2
126	advanced functional materials	2
127	advanced healthcare materials	2
128	american journal of pathology	2
129	american journal of physiology-renal physiology	2
130	american journal of transplantation	2
131	annals of translational medicine	2
132	anti-cancer drugs	2
133	anticancer research	2
134	biomed research international	2
135	brain research	2
136	brain research bulletin	2
137	british journal of pharmacology	2
138	cancer cell	2
139	cancer gene therapy	2
140	cancer management and research	2
141	cell biology and toxicology	2
142	cell metabolism	2
143	cell proliferation	2
144	cell stem cell	2
145	cellular and molecular neurobiology	2
146	cellular signalling	2
147	chembiochem	2
148	chemical research in toxicology	2
149	chemmedchem	2
150	current drug targets	2
151	current opinion in cell biology	2
152	current opinion in chemical biology	2
153	developmental cell	2
154	dna and cell biology	2
155	embo reports	2
156	european journal of pharmacology	2
157	experimental cell research	2
158	experimental eye research	2
159	faseb journal	2
160	food chemistry	2
161	frontiers in aging neuroscience	2
162	frontiers in chemistry	2
163	frontiers in immunology	2
164	frontiers in molecular neuroscience	2
165	future oncology	2
166	gastric cancer	2
167	gastroenterology	2
168	international journal of pharmaceutics	2
169	iscience	2
170	jci insight	2
171	journal of cancer research and clinical oncology	2
172	journal of cell biology	2
173	journal of cellular biochemistry	2
174	journal of immunology	2
175	journal of neuroinflammation	2
176	kidney international	2
177	molecular and cellular biochemistry	2
178	molecular cancer research	2
179	molecular carcinogenesis	2
180	molecular pharmaceutics	2
181	molecules	2
182	nature chemistry	2
183	nature immunology	2
184	nature reviews molecular cell biology	2
185	naunyn-schmiedebergs archives of pharmacology	2
186	nefrologia	2
187	neuroscience	2
188	neurotherapeutics	2
189	particle and fibre toxicology	2
190	pathology & oncology research	2
191	pharmacology & therapeutics	2
192	proteomics	2
193	rsc advances	2
194	sensors and actuators b-chemical	2
195	transfusion and apheresis science	2
196	translational cancer research	2
197	translational oncology	2
198	translational stroke research	2
199	trends in cell biology	2
200	yale journal of biology and medicine	2
201	acs applied nano materials	1
202	acs medicinal chemistry letters	1
203	acs omega	1
204	acta biochimica et biophysica sinica	1
205	advanced science	1
206	aging cell	1
207	american journal of respiratory and critical care medicine	1
208	american journal of respiratory cell and molecular biology	1
209	american journal of translational research	1
210	amino acids	1
211	analytica chimica acta	1
212	analytical biochemistry	1
213	anatomical record-advances in integrative anatomy and evolutionary	1
214	animal cells and systems	1
215	animal science journal	1
216	animals	1
217	annals of clinical and translational neurology	1
218	annals of hepatology	1
219	annals of neurology	1
220	annals of the new york academy of sciences	1
221	annual review of cancer biology, vol 3	1
222	annual review of cancer biology, vol 4	1
223	annual review of cell and developmental biology, vol 34	1
224	annual review of nutrition, vol 38	1
225	apoptotic and non-apoptotic cell death	1
226	applied sciences-basel	1
227	archives of dermatological research	1
228	arhiv za higijenu rada i toksikologiju-archives of industrial hygiene	1
229	behavioural brain research	1
230	biochemical journal	1
231	biochemistry-moscow	1
232	biochimica et biophysica acta-molecular basis of disease	1
233	biochimica et biophysica acta-reviews on cancer	1
234	bioconjugate chemistry	1
235	bioessays	1
236	biological chemistry	1
237	biological psychiatry-cognitive neuroscience and neuroimaging	1
238	biology open	1
239	biomarker research	1
240	biometals	1
241	biomolecules	1
242	bioorganic & medicinal chemistry	1
243	bioorganic & medicinal chemistry letters	1
244	bioscience biotechnology and biochemistry	1
245	blood advances	1
246	bmc genomics	1
247	brain behavior and immunity	1
248	breast cancer research	1
249	breast cancer research and treatment	1
250	british journal of cancer	1
251	british journal of radiology	1
252	bulletin of experimental biology and medicine	1
253	canadian journal of physiology and pharmacology	1
254	cancer & metabolism	1
255	cancer biology & medicine	1
256	cancer biology & therapy	1
257	cancer chemotherapy and pharmacology	1
258	cancer communications	1
259	cancer discovery	1
260	cancer medicine	1
261	cancer research and treatment	1
262	cardiology research and practice	1
263	cell biochemistry and biophysics	1
264	cell biochemistry and function	1
265	cell calcium	1
266	cell host & microbe	1
267	cell transplantation	1
268	cellular & molecular biology letters	1
269	cellular oncology	1
270	cellular reprogramming	1
271	chemical biology & drug design	1
272	chemical engineering journal	1
273	chemistry and physics of lipids	1
274	chemistry of materials	1
275	chemistry-a european journal	1
276	chinese chemical letters	1
277	chinese journal of inorganic chemistry	1
278	circulation research	1
279	clinical and experimental hypertension	1
280	clinical and translational medicine	1
281	cns neuroscience & therapeutics	1
282	comptes rendus chimie	1
283	cooley's anemia	1
284	coordination chemistry reviews	1
285	critical care medicine	1
286	critical reviews in food science and nutrition	1
287	current biology	1
288	current drug metabolism	1
289	current gene therapy	1
290	current neuropharmacology	1
291	current opinion in anesthesiology	1
292	current opinion in nephrology and hypertension	1
293	current topics in nutraceutical research	1
294	dalton transactions	1
295	database-the journal of biological databases and curation	1
296	dermatologic therapy	1
297	developmental neuroscience	1
298	diabetes metabolic syndrome and obesity-targets and therapy	1
299	drug design development and therapy	1
300	dyes and pigments	1
301	ecotoxicology and environmental safety	1
302	eneuro	1
303	environmental research	1
304	environmental toxicology	1
305	environmental toxicology and pharmacology	1
306	epilepsy & behavior	1
307	esc heart failure	1
308	european journal of cell biology	1
309	european journal of human genetics	1
310	european journal of pharmaceutical sciences	1
311	evidence-based complementary and alternative medicine	1
312	febs letters	1
313	fish & shellfish immunology	1
314	food and chemical toxicology	1
315	frontiers in endocrinology	1
316	frontiers in neurology	1
317	frontiers in physiology	1
318	gene	1
319	genes and immunity	1
320	gut and liver	1
321	human cell	1
322	immunology letters	1
323	in vivo	1
324	inflammation	1
325	inorganic chemistry	1
326	international heart journal	1
327	international journal of biological macromolecules	1
328	international journal of clinical and experimental pathology	1
329	international journal of infectious diseases	1
330	international journal of medical sciences	1
331	international journal of molecular medicine	1
332	international journal of nanomedicine	1
333	international journal of radiation biology	1
334	international urology and nephrology	1
335	japanese journal of applied physics	1
336	journal for immunotherapy of cancer	1
337	journal of agricultural and food chemistry	1
338	journal of alzheimers disease	1
339	journal of biochemistry	1
340	journal of biomedical science	1
341	journal of cancer	1
342	journal of chemical neuroanatomy	1
343	journal of clinical biochemistry and nutrition	1
344	journal of clinical medicine	1
345	journal of drug delivery science and technology	1
346	journal of endocrinology	1
347	journal of ethnopharmacology	1
348	journal of food quality	1
349	journal of functional foods	1
350	journal of hazardous materials	1
351	journal of hepatology	1
352	journal of histochemistry & cytochemistry	1
353	journal of inflammation-london	1
354	journal of integrative medicine-jim	1
355	journal of investigative dermatology	1
356	journal of lipid research	1
357	journal of molecular and cellular cardiology	1
358	journal of molecular cell biology	1
359	journal of molecular medicine-jmm	1
360	journal of neural transmission	1
361	journal of neurochemistry	1
362	journal of nutritional biochemistry	1
363	journal of pathology	1
364	journal of pharmacological and toxicological methods	1
365	journal of pharmacological sciences	1
366	journal of pharmacology and experimental therapeutics	1
367	journal of physical chemistry c	1
368	journal of physiology-london	1
369	journal of proteome research	1
370	journal of proteomics	1
371	journal of theoretical biology	1
372	journal of tissue engineering and regenerative medicine	1
373	journal of toxicological sciences	1
374	journal of trace elements in medicine and biology	1
375	jove-journal of visualized experiments	1
376	kidney diseases	1
377	korean journal of physiology & pharmacology	1
378	laboratory investigation	1
379	learning & memory	1
380	liver international	1
381	liver transplantation	1
382	marine drugs	1
383	mechanisms of ageing and development	1
384	medical hypotheses	1
385	medical mycology	1
386	medical science monitor	1
387	medicinal research reviews	1
388	melanoma research	1
389	microbial pathogenesis	1
390	molecular and cellular neuroscience	1
391	molecular brain	1
392	molecular human reproduction	1
393	molecular immunology	1
394	molecular systems biology	1
395	molecular therapy-oncolytics	1
396	nano research	1
397	nanomedicine-nanotechnology biology and medicine	1
398	nanoscale horizons	1
399	nanotoxicology	1
400	natural product research	1
401	nature nanotechnology	1
402	nature reviews cancer	1
403	nature reviews drug discovery	1
404	neoplasia	1
405	neoplasma	1
406	neurobiology of disease	1
407	neurodegenerative diseases	1
408	neuromolecular medicine	1
409	neuropathology	1
410	neuropharmacology	1
411	neurotoxicology	1
412	new journal of chemistry	1
413	new phytologist	1
414	oncogenesis	1
415	pathology international	1
416	periodica polytechnica-chemical engineering	1
417	pflugers archiv-european journal of physiology	1
418	pharmacological research	1
419	photochemistry and photobiology	1
420	physical chemistry chemical physics	1
421	physiological research	1
422	phytotherapy research	1
423	plant cell	1
424	plant science	1
425	plos biology	1
426	poultry science	1
427	progress in biophysics & molecular biology	1
428	progress in neurobiology	1
429	protein & cell	1
430	protein journal	1
431	radiation research	1
432	rendiconti lincei-scienze fisiche e naturali	1
433	reproduction	1
434	reproductive biology and endocrinology	1
435	reproductive sciences	1
436	respiratory research	1
437	russian chemical bulletin	1
438	science	1
439	science china-chemistry	1
440	science china-life sciences	1
441	science china-materials	1
442	science signaling	1
443	science translational medicine	1
444	seminars in cell & developmental biology	1
445	sleep and breathing	1
446	stem cell reports	1
447	stroke	1
448	stroke and vascular neurology	1
449	surgical oncology-oxford	1
450	talanta	1
451	toxicologic pathology	1
452	toxicology in vitro	1
453	toxicology letters	1
454	toxicon	1
455	toxins	1
456	translational lung cancer research	1
457	translational neuroscience	1
458	trends in biochemical sciences	1
459	trends in cancer	1
460	trends in molecular medicine	1
461	trends in pharmacological sciences	1
462	tropical journal of pharmaceutical research	1
463	tumor microenvironment: molecular players, pt a	1
464	tumor microenvironment: recent advances	1
465	veterinary medicine and science	1
466	zoological research	1

## Sheet: Table 2 
rank	source	citations
1	cell	3926
2	nature	2912
3	j biol chem	2661
4	p natl acad sci usa	2475
5	cell death differ	1766
6	free radical bio med	1758
7	nat chem biol	1270
8	plos one	1152
9	cancer res	1066
10	science	1061
11	biochem bioph res co	1015
12	nat cell biol	944
13	mol cell	938
14	cell death dis	858
15	oncogene	795
16	antioxid redox sign	752
17	oncotarget	738
18	autophagy	709
19	sci rep-uk	696
20	cancer cell	684
21	redox biol	667
22	j am chem soc	665
23	nat commun	654
24	cell rep	619
25	hepatology	611
26	j clin invest	572
27	j neurochem	539
28	blood	527
29	cancer lett	522
30	nat rev cancer	518
31	nat rev mol cell bio	512
32	cell metab	510
33	biochem j	463
34	nat med	446
35	cell mol life sci	420
36	acs nano	418
37	j neurosci	418
38	cell res	409
39	elife	408
40	j am soc nephrol	408
41	trends cell biol	404
42	new engl j med	397
43	j cell biol	380
44	bba-gen subjects	364
45	gene dev	362
46	mol cell biol	348
47	j immunol	340
48	int j mol sci	330
49	immunity	327
50	angew chem int edit	320
51	j exp med	320
52	clin cancer res	319
53	nat rev drug discov	313
54	adv mater	307
55	embo j	302
56	oxid med cell longev	294
57	int j cancer	289
58	acs chem biol	287
59	brain res	285
60	kidney int	282
61	faseb j	270
62	stroke	267
63	chem biol	265
64	front pharmacol	262
65	febs lett	260
66	nat rev immunol	259
67	biochem pharmacol	257
68	acs central sci	252
69	neurobiol dis	243
70	lancet	238
71	biomaterials	222
72	nucleic acids res	220
73	neuron	218
74	cell chem biol	216
75	biochemistry-us	215
76	bba-mol cell res	211
77	j alzheimers dis	209
78	nat genet	209
79	j med chem	205
80	chem rev	203
81	j cerebr blood f met	200
82	trends biochem sci	199
83	brit j cancer	197
84	j cell physiol	192
85	cancer sci	190
86	front neurosci-switz	189
87	arch biochem biophys	188
88	gastroenterology	187
89	nano lett	187
90	nat immunol	187
91	anticancer res	185
92	ann neurol	184
93	j cell mol med	182
94	nat nanotechnol	182
95	am j pathol	181
96	circ res	180
97	am j physiol-renal	177
98	oncol rep	176
99	j cell sci	167
100	mol cell oncol	166
101	brit j pharmacol	165
102	mol neurobiol	163
103	trends pharmacol sci	162
104	neurochem int	161
105	mol cancer ther	160
106	sci transl med	154
107	biochim biophys acta	151
108	free radical res	150
109	front oncol	150
110	curr biol	148
111	j lipid res	147
112	biomed pharmacother	146
113	acs appl mater inter	145
114	neuroscience	145
115	ann ny acad sci	144
116	lancet neurol	144
117	circulation	143
118	bba-mol basis dis	141
119	front immunol	139
120	hum mol genet	139
121	immunol rev	139
122	int j oncol	139
123	j hepatol	139
124	carcinogenesis	138
125	cell cycle	138
126	neurosci lett	137
127	jci insight	135
128	apoptosis	132
129	phytomedicine	131
130	theranostics	131
131	iubmb life	130
132	bioorg med chem lett	129
133	physiol rev	127
134	embo rep	125
135	bba-mol cell biol l	124
136	cancer discov	122
137	molecules	122
138	semin cancer biol	121
139	mol cancer	119
140	nanoscale	117
141	mol psychiatr	116
142	oncol lett	116
143	brain	114
144	curr opin cell biol	114
145	j pharmacol exp ther	112
146	neurobiol aging	112
147	plos biol	111
148	cell host microbe	109
149	int j biochem cell b	109
150	toxicol appl pharm	109
151	am j physiol-heart c	108
152	febs j	108
153	j cell biochem	108
154	life sci	108
155	neurochem res	107
156	neurology	107
157	am j transplant	106
158	dev cell	106
159	eur j pharmacol	106
160	method enzymol	106
161	nat rev neurosci	106
162	toxicology	106
163	ca-cancer j clin	105
164	mol cancer res	105
165	toxicol lett	105
166	j control release	104
167	anal chem	103
168	j clin oncol	102
169	j nutr	102
170	metallomics	102
171	mol biol cell	101
172	adv funct mater	100
173	cell signal	98
174	exp cell res	98
175	j pathol	98
176	semin cell dev biol	97
177	bmc cancer	96
178	sci signal	96
179	j neurosci res	95
180	nat protoc	95
181	chem soc rev	94
182	leukemia	94
183	mol med rep	94
184	mol cell biochem	93
185	bba-bioenergetics	92
186	amino acids	91
187	cancers	91
188	accounts chem res	90
189	prog neurobiol	90
190	arch toxicol	89
191	cell physiol biochem	89
192	j hematol oncol	89
193	j mol cell cardiol	89
194	anal biochem	88
195	front aging neurosci	88
196	front physiol	88
197	j exp clin canc res	87
198	nutrients	85
199	oncoscience	85
200	biomed res int	84
201	exp neurol	84
202	biol pharm bull	83
203	acta neuropathol	81
204	diabetes	81
205	bioinformatics	80
206	nat chem	80
207	adv exp med biol	79
208	annu rev biochem	79
209	arterioscl throm vas	79
210	j neuroinflamm	78
211	chem res toxicol	77
212	cardiovasc res	76
213	methods mol biol	76
214	transplantation	76
215	movement disord	75
216	oncoimmunology	75
217	pharmacol res	75
218	world j gastroentero	75
219	annu rev nutr	74
220	nat biotechnol	74
221	nat methods	74
222	neoplasia	74
223	biometals	73
224	curr top microbiol	73
225	biochem soc t	72
226	chem-biol interact	72
227	eur j med chem	72
228	int j nanomed	72
229	j invest dermatol	71
230	mol pharmacol	71
231	plos genet	71
232	toxicol sci	71
233	am j physiol-cell ph	70
234	biol chem	70
235	cancer biol ther	70
236	acta pharmacol sin	69
237	cell stem cell	69
238	nat neurosci	69
239	transl stroke res	69
240	biol trace elem res	68
241	annu rev immunol	67
242	gut	67
243	int j mol med	67
244	j agr food chem	67
245	am j clin nutr	66
246	chem commun	66
247	j clin biochem nutr	66
248	j org chem	66
249	am j resp crit care	65
250	csh perspect biol	65
251	curr med chem	65
252	j neurotraum	65
253	jama-j am med assoc	65
254	oncogenesis	64
255	current topics in medicinal chemistry	62
256	embo mol med	62
257	lab invest	62
258	mol aspects med	62
259	mol carcinogen	62
260	nat rev microbiol	62
261	cell death discov	61
262	plos pathog	61
263	aging-us	60
264	am j cancer res	60
265	cancer chemoth pharm	60
266	glia	60
267	neuropharmacology	60
268	neurotoxicology	60
269	pharmacol therapeut	60
270	behav brain res	59
271	sci adv	59
272	tumor biol	59
273	eur rev med pharmaco	58
274	invest ophth vis sci	58
275	acs chem neurosci	57
276	adv drug deliver rev	57
277	breast cancer res tr	57
278	pathol oncol res	57
279	small	57
280	angew chem	56
281	bba-biomembranes	56
282	chem sci	56
283	eur j immunol	56
284	j mol biol	56
285	j neuropath exp neur	56
286	radiat res	56
287	semin nephrol	56
288	j mol neurosci	55
289	mol neurodegener	55
290	nephrol dial transpl	55
291	aging cell	54
292	j ethnopharmacol	54
293	nat rev clin oncol	54
294	bba-rev cancer	53
295	lancet oncol	53
296	trends mol med	53
297	am j physiol-gastr l	52
298	genome biol	52
299	haematologica	52
300	int immunopharmacol	52
301	neural regen res	52
302	pflug arch eur j phy	52
303	rsc adv	52
304	annu rev pharmacol	51
305	annu rev physiol	51
306	curr pharm design	51
307	j neural transm	51
308	j physiol-london	50
309	mol pharmaceut	50
310	crit care med	49
311	exp eye res	49
312	front cell neurosci	49
313	front mol neurosci	49
314	am j physiol-lung c	48
315	jnci-j natl cancer i	48
316	plant physiol	48
317	j leukocyte biol	47
318	anti-cancer drug	46
319	cell calcium	46
320	curr opin chem biol	46
321	eur j neurosci	46
322	j inorg biochem	46
323	plant cell	46
324	ann oncol	45
325	biophys j	45
326	chem phys lipids	45
327	eur j biochem	45
328	food chem toxicol	45
329	infect immun	45
330	cancer res treat	44
331	pathol int	44
332	ageing res rev	43
333	bioorgan med chem	43
334	cancer-am cancer soc	43
335	haematol-hematol j	43
336	j cancer res clin	43
337	mediat inflamm	43
338	am j transl res	42
339	annu rev pathol-mech	42
340	brit j haematol	42
341	front neurol	42
342	j mol med	42
343	j neurol sci	42
344	j transl med	42
345	trends immunol	42
346	gene	41
347	methods	41
348	oncotargets ther	41
349	pharmaceuticals-base	41
350	plant j	41
351	redox rep	41
352	ebiomedicine	40
353	endocrinology	40
354	nat rev neurol	40
355	am j resp cell mol	39
356	curr neuropharmacol	39
357	j am coll cardiol	39
358	nat rev genet	39
359	neurotox res	39
360	environ health persp	38
361	invest new drug	38
362	mol nutr food res	38
363	nat rev gastro hepat	38
364	am j hum genet	37
365	annu rev cell dev bi	37
366	atherosclerosis	37
367	biol reprod	37
368	mol med	37
369	pediatr res	37
370	trends endocrin met	37
371	annu rev canc biol	36
372	arch neurol-chicago	36
373	cancer med-us	36
374	curr pathobiol rep	36
375	genome res	36
376	j allergy clin immun	36
377	j trace elem med bio	36
378	mutat res-fund mol m	36
379	nat rev nephrol	36
380	neurotherapeutics	36
381	toxicol in vitro	36
382	toxicol pathol	36
383	biol psychiat	35
384	breast cancer res	35
385	cell biol int	35
386	cell mol neurobiol	35
387	dev biol	35
388	j clin endocr metab	35
389	j natl cancer i	35
390	j proteome res	35
391	pharmacol rev	35
392	shock	35
393	chem-eur j	34
394	coordin chem rev	34
395	int j radiat oncol	34
396	j bioenerg biomembr	34
397	j heart lung transpl	34
398	j pineal res	34
399	lipids	34
400	mol cell proteomics	34
401	antioxidants-basel	33
402	cells-basel	33
403	front biosci-landmrk	33
404	mitochondrion	33
405	planta med	33
406	proteomics	33
407	acta bioch bioph sin	32
408	biochimie	32
409	bioconjugate chem	32
410	biomater sci-uk	32
411	blood cell mol dis	32
412	cancer epidem biomar	32
413	cell microbiol	32
414	cns neurosci ther	32
415	exp mol med	32
416	fertil steril	32
417	j proteomics	32
418	jama neurol	32
419	mol microbiol	32
420	cancer treat rev	31
421	chem mater	31
422	clin chim acta	31
423	int j clin exp patho	31
424	prog lipid res	31
425	prostate	31
426	trends neurosci	31
427	am j physiol-endoc m	30
428	brain behav immun	30
429	brain res bull	30
430	cancer cell int	30
431	cancer gene ther	30
432	cell proliferat	30
433	eur j cell biol	30
434	exp ther med	30
435	food chem	30
436	j neurol neurosur ps	30
437	leukemia lymphoma	30
438	med hypotheses	30
439	adv healthc mater	29
440	adv sci	29
441	bmc genomics	29
442	clin j am soc nephro	29
443	crit rev oncol hemat	29
444	csh perspect med	29
445	drug des dev ther	29
446	evid-based compl alt	29
447	j biol inorg chem	29
448	mech ageing dev	29
449	neurosurgery	29
450	radiology	29
451	biofactors	28
452	dalton t	28
453	eur j clin invest	28
454	exp biol med	28
455	j pharm pharmacol	28
456	acta neuropathol com	27
457	bioscience rep	27
458	curr drug targets	27
459	j nat prod	27
460	mol cells	27
461	mol ther	27
462	parkinsonism relat d	27
463	part fibre toxicol	27
464	phys chem chem phys	27
465	acs med chem lett	26
466	biomolecules	26
467	brit j nutr	26
468	curr mol med	26
469	drug discov today	26
470	j histochem cytochem	26
471	j neurosurg	26
472	j nutr biochem	26
473	liver int	26
474	nanotechnology	26
475	neuroimage	26
476	adv cancer res	25
477	bba-proteins proteom	25
478	bmc bioinformatics	25
479	cancer metab	25
480	cardiovasc drug ther	25
481	chembiochem	25
482	clin sci	25
483	eur heart j	25
484	eur j cancer	25
485	expert opin ther tar	25
486	gynecol oncol	25
487	hum reprod	25
488	int j biol sci	25
489	j mater chem b	25
490	langmuir	25
491	med res rev	25
492	mol immunol	25
493	neuroreport	25
494	org lett	25
495	poultry sci	25
496	stem cells	25
497	basic res cardiol	24
498	biorxiv	24
499	cancer prev res	24
500	hypertension	24
501	int j pharmaceut	24
502	j neurosci meth	24
503	j surg res	24
504	prostag leukotr ess	24
505	transfusion	24
506	trends cancer	24
507	aging dis	23
508	bmc neurosci	23
509	brain pathol	23
510	cancer metast rev	23
511	crit care	23
512	dev neurosci-basel	23
513	drug metab rev	23
514	exp gerontol	23
515	front cell dev biol	23
516	inflammation	23
517	int j radiat biol	23
518	int rev cel mol bio	23
519	mol biol rep	23
520	mol oncol	23
521	org biomol chem	23
522	p natl acad sci-biol	23
523	alzheimers dement	22
524	arch pharm res	22
525	bioessays	22
526	curr alzheimer res	22
527	development	22
528	febs open bio	22
529	future med chem	22
530	inorg chem	22
531	int j biol macromol	22
532	j hazard mater	22
533	leukemia res	22
534	med oncol	22
535	mol cell neurosci	22
536	mol endocrinol	22
537	neuromol med	22
538	pediatr blood cancer	22
539	renal failure	22
540	transpl p	22
541	trends microbiol	22
542	biomacromolecules	21
543	cancer commun	21
544	cell transplant	21
545	clin exp pharmacol p	21
546	cytokine	21
547	digest dis sci	21
548	j biochem	21
549	j med genet	21
550	j thorac oncol	21
551	nat rev cardiol	21
552	nat rev dis primers	21
553	neuro-oncology	21
554	nutr cancer	21
555	rna	21
556	structure	21
557	am j hematol	20
558	am j kidney dis	20
559	anesthesiology	20
560	antimicrob agents ch	20
561	cancer immunol immun	20
562	cochrane db syst rev	20
563	drug resist update	20
564	eur urol	20
565	exp hematol	20
566	front plant sci	20
567	histol histopathol	20
568	j chromatogr b	20
569	j exp bot	20
570	j gerontol a-biol	20
571	j parkinson dis	20
572	j virol	20
573	med sci monitor	20
574	nanomed-nanotechnol	20
575	nat mater	20
576	phytother res	20
577	plos med	20
578	acta biomater	19
579	am j physiol-reg i	19
580	aquat toxicol	19
581	bmc med	19
582	cancer	19
583	cell biol toxicol	19
584	cell commun signal	19
585	cell tissue res	19
586	chemosphere	19
587	colloid surface b	19
588	curr cancer drug tar	19
589	diabetologia	19
590	fish shellfish immun	19
591	histochem cell biol	19
592	hum pathol	19
593	j am heart assoc	19
594	j neurol	19
595	jama oncol	19
596	mol metab	19
597	neuropath appl neuro	19
598	acta neurochir suppl	18
599	anal bioanal chem	18
600	anti-cancer agent me	18
601	cancer manag res	18
602	cell stress chaperon	18
603	clin chem	18
604	cns neurol disord-dr	18
605	dna cell biol	18
606	endocr-relat cancer	18
607	environ toxicol	18
608	front endocrinol	18
609	genes cancer	18
610	immunobiology	18
611	int j cell biol	18
612	int j clin exp med	18
613	int j env res pub he	18
614	int j hematol	18
615	j biomed sci	18
616	j membrane biol	18
617	medicine	18
618	nanotoxicology	18
619	nat struct mol biol	18
620	neurodegener dis	18
621	photochem photobiol	18
622	plasma process polym	18
623	prostag oth lipid m	18
624	am j physiol	17
625	cell mol biol	17
626	curr opin organ tran	17
627	immunol cell biol	17
628	immunology	17
629	in vivo	17
630	j gastroen hepatol	17
631	j lab clin med	17
632	j pharmaceut biomed	17
633	j phys chem b	17
634	j urology	17
635	lung cancer	17
636	mol genet metab	17
637	nat rev urol	17
638	am j neuroradiol	16
639	ann clin transl neur	16
640	biochemistry-moscow+	16
641	bmc complem altern m	16
642	cancer immunol res	16
643	chemmedchem	16
644	clin exp immunol	16
645	curr opin virol	16
646	cytokine growth f r	16
647	essays biochem	16
648	f1000res	16
649	front genet	16
650	gastric cancer	16
651	gene chromosome canc	16
652	genes immun	16
653	j bacteriol	16
654	j cardiovasc pharm	16
655	j inflamm-lond	16
656	j neuro-oncol	16
657	j neuroimmunol	16
658	j photoch photobio b	16
659	jove-j vis exp	16
660	mol brain res	16
661	nanomedicine-uk	16
662	nitric oxide-biol ch	16
663	oncol res	16
664	oncologist	16
665	pharm res-dordr	16
666	phytochemistry	16
667	pigm cell melanoma r	16
668	protein cell	16
669	sci immunol	16
670	traffic	16
671	transpl int	16
672	trends plant sci	16
673	acta physiol	15
674	annu rev med	15
675	can j physiol pharm	15
676	clin kidney j	15
677	drug metab dispos	15
678	eur j haematol	15
679	eur j neurol	15
680	exp mol pathol	15
681	int j cardiol	15
682	j biomed biotechnol	15
683	j cancer	15
684	j infect dis	15
685	j mol cell biol	15
686	j pharmacol sci	15
687	nano today	15
688	neurol sci	15
689	neurosci biobehav r	15
690	react oxyg species (apex)	15
691	sensor actuat b-chem	15
692	adv enzyme regul	14
693	analyst	14
694	ann transl med	14
695	b exp biol med+	14
696	biosci biotech bioch	14
697	biotechnol adv	14
698	bmb rep	14
699	chin j cancer	14
700	clin exp otorhinolar	14
701	curr opin immunol	14
702	curr top med chem	14
703	eneuro	14
704	expert opin inv drug	14
705	front microbiol	14
706	genetics	14
707	inflamm res	14
708	j comput chem	14
709	j diabetes res	14
710	j gen physiol	14
711	med gas res	14
712	mol biosyst	14
713	mol brain	14
714	mol plant microbe in	14
715	nmr biomed	14
716	nutrition	14
717	pharmacol rep	14
718	philos t r soc b	14
719	physiology	14
720	plos comput biol	14
721	sci rep	14
722	semin liver dis	14
723	talanta	14
724	acs biomater sci eng	13
725	adv nutr	13
726	alcohol clin exp res	13
727	am j epidemiol	13
728	am j gastroenterol	13
729	anal chim acta	13
730	anat rec	13
731	ann rheum dis	13
732	bmc med genomics	13
733	brit j anaesth	13
734	brit j dermatol	13
735	cardiovasc toxicol	13
736	cell biochem biophys	13
737	cell mol immunol	13
738	chemotherapy	13
739	clin immunol	13
740	commun biol	13
741	curr opin clin nutr	13
742	curr opin hematol	13
743	dis model mech	13
744	environ sci technol	13
745	exp physiol	13
746	food funct	13
747	genomics	13
748	j am soc mass spectr	13
749	j chem theory comput	13
750	j clin neurosci	13
751	j comp neurol	13
752	j gastroenterol	13
753	j magn reson imaging	13
754	j nanobiotechnol	13
755	j nucl med	13
756	j phys d appl phys	13
757	liver transplant	13
758	m s-med sci	13
759	mbio	13
760	mol cell endocrinol	13
761	nagoya j med sci	13
762	nano res	13
763	pharmazie	13
764	physiol genomics	13
765	plant cell physiol	13
766	plant physiol bioch	13
767	protein sci	13
768	stem cell rep	13
769	teratology	13
770	trends cardiovas med	13
771	ann intern med	12
772	ann surg oncol	12
773	annu rev microbiol	12
774	annu rev neurosci	12
775	arch pathol lab med	12
776	cell mol biol lett	12
777	cell reports	12
778	clin transl oncol	12
779	crit rev biochem mol	12
780	curr drug metab	12
781	curr opin genet dev	12
782	curr opin neurobiol	12
783	curr opin oncol	12
784	curr opin pharmacol	12
785	cytom part a	12
786	drugs	12
787	environ toxicol phar	12
788	eur j pharm biopharm	12
789	eur respir j	12
790	experimental oncology	12
791	free radic biol med	12
792	front cell infect mi	12
793	genesis	12
794	histopathology	12
795	hum exp toxicol	12
796	hum mutat	12
797	j biochem mol toxic	12
798	j chem inf model	12
799	j chromatogr a	12
800	j dairy sci	12
801	j immunol methods	12
802	j thorac cardiov sur	12
803	j toxicol sci	12
804	mucosal immunol	12
805	neurosci bull	12
806	nutr rev	12
807	parkinsons dis-us	12
808	pediatr nephrol	12
809	peerj	12
810	physiol res	12
811	semin immunopathol	12
812	transfus apher sci	12
813	aaps j	11
814	alzheimers res ther	11
815	am j obstet gynecol	11
816	annu rev genet	11
817	annu rev phytopathol	11
818	appl catal b-environ	11
819	asian pac j cancer p	11
820	chem pharm bull	11
821	chest	11
822	chinese med j-peking	11
823	clin chem lab med	11
824	comp biochem phys c	11
825	compr physiol	11
826	crit rev cl lab sci	11
827	crit rev food sci	11
828	curr top dev biol	11
829	dev comp immunol	11
830	diabetes care	11
831	diabetes res clin pr	11
832	ecotox environ safe	11
833	endocr rev	11
834	environ pollut	11
835	environ res	11
836	epilepsia	11
837	eur j nutr	11
838	free radicals biol m	11
839	future oncol	11
840	genes cells	11
841	heart fail rev	11
842	inflamm bowel dis	11
843	int immunol	11
844	j autoimmun	11
845	j cancer res ther	11
846	j chem soc	11
847	j clin med	11
848	j clin pathol	11
849	j drug target	11
850	j endocrinol	11
851	j insect physiol	11
852	j neural transm-supp	11
853	j pediatr surg	11
854	j r soc interface	11
855	mar drugs	11
856	mass spectrom rev	11
857	mol syst biol	11
858	nat biomed eng	11
859	neuropathology	11
860	new phytol	11
861	plasma med	11
862	postharvest biol tec	11
863	protein j	11
864	radiother oncol	11
865	scand j gastroentero	11
866	signal transduct tar	11
867	toxins	11
868	transl res	11
869	u.s. patent	11
870	world j biol chem	11
871	world j hepatol	11
872	am j clin pathol	10
873	am j med	10
874	am rev respir dis	10
875	basic clin pharmacol	10
876	biomed environ sci	10
877	biosens bioelectron	10
878	blood cancer j	10
879	bmc neurol	10
880	bmj-brit med j	10
881	cancers (basel)	10
882	chem eng j	10
883	circ-cardiovasc imag	10
884	cold spring harb per	10
885	crit rev toxicol	10
886	critical reviews in oncogenesis	10
887	curr oncol	10
888	curr opin lipidol	10
889	exp brain res	10
890	expert rev hematol	10
891	int j dev neurosci	10
892	int j med sci	10
893	j appl toxicol	10
894	j biomol screen	10
895	j exp biol	10
896	j inherit metab dis	10
897	j phys chem a	10
898	j psychiatr res	10
899	j thromb haemost	10
900	metab brain dis	10
901	microb pathogenesis	10
902	microbes infect	10
903	modern pathol	10
904	nephron	10
905	neurol res	10
906	neuropsych dis treat	10
907	neuropsychopharmacol	10
908	nutr res	10
909	open biol	10
910	pathol res pract	10
911	prog neuro-psychoph	10
912	prog retin eye res	10
913	reproduction	10
914	rna biol	10
915	semin oncol	10
916	spectrochim acta a	10
917	tetrahedron	10
918	transl oncol	10
919	trends genet	10
920	virology	10
921	acta biochim pol	9
922	acta crystallogr d	9
923	acta neurol scand	9
924	am j nephrol	9
925	anim cells syst	9
926	ann thorac surg	9
927	appl environ microb	9
928	biochem cell biol	9
929	biol rev	9
930	blood adv	9
931	blood rev	9
932	cell immunol	9
933	cell syst	9
934	comp biochem phys b	9
935	curr opin gastroen	9
936	epigenetics-us	9
937	eur j gastroen hepat	9
938	eur j heart fail	9
939	eur j pharm sci	9
940	expert opin drug del	9
941	fitoterapia	9
942	free radical res com	9
943	genet mol res	9
944	hematol oncol clin n	9
945	hum gene ther	9
946	hum genet	9
947	int j alzheimers dis	9
948	int rev neurobiol	9
949	j biomed nanotechnol	9
950	j chem phys	9
951	j innate immun	9
952	j mater chem	9
953	j neuroimmune pharm	9
954	j pediatr-us	9
955	j pharm sci-us	9
956	j struct biol	9
957	kidney blood press r	9
958	lipids health dis	9
959	method cell biol	9
960	mol vis	9
961	mutat res-gen tox en	9
962	n-s arch pharmacol	9
963	nanoscale res lett	9
964	nat metab	9
965	nat rev endocrinol	9
966	neurosci res	9
967	neuroscientist	9
968	pancreas	9
969	planta	9
970	sci total environ	9
971	semin immunol	9
972	stem cells dev	9
973	theriogenology	9
974	thromb haemostasis	9
975	tohoku j exp med	9
976	transl psychiat	9
977	vasc pharmacol	9
978	water res	9
979	acta neurochir	8
980	allergy	8
981	am j med sci	8
982	am j surg pathol	8
983	appl phys lett	8
984	bba-protein struct m	8
985	bioelectrochemistry	8
986	biol cell	8
987	biomed rep	8
988	bmc cell biol	8
989	bmc med genet	8
990	bmc nephrol	8
991	cancer biomark	8
992	cell biochem funct	8
993	cell discov	8
994	cerebrovasc dis	8
995	clin biochem	8
996	clin exp metastas	8
997	clinics	8
998	cold spring harb protoc	8
999	curr opin microbiol	8
1000	curr opin nephrol hy	8
1001	current opinion in toxicology	8
1002	differentiation	8
1003	dna repair	8
1004	drug deliv	8
1005	environ sci pollut r	8
1006	eur biophys j biophy	8
1007	expert rev anticanc	8
1008	expert rev neurother	8
1009	ferroptosis in health and disease	8
1010	genes-basel	8
1011	glutathione	8
1012	handb exp pharmacol	8
1013	hemoglobin	8
1014	hepatob pancreat dis	8
1015	int j dev biol	8
1016	intens care med	8
1017	j am acad dermatol	8
1018	j colloid interf sci	8
1019	j immunol res	8
1020	j immunother cancer	8
1021	j intern med	8
1022	j mol endocrinol	8
1023	j nanopart res	8
1024	j phys chem c	8
1025	j radiat res	8
1026	j steroid biochem	8
1027	j vet med sci	8
1028	metabolites	8
1029	molecular aspects of medicine	8
1030	mutagenesis	8
1031	mutat res-rev mutat	8
1032	nat prod rep	8
1033	nefrologia	8
1034	nephron exp nephrol	8
1035	nutr neurosci	8
1036	omics	8
1037	oral oncol	8
1038	orphanet j rare dis	8
1039	pharmacol biochem be	8
1040	phys plasmas	8
1041	scand j immunol	8
1042	sci china life sci	8
1043	selenium its mol bio	8
1044	semin canc biol	8
1045	semin radiat oncol	8
1046	stroke vasc neurol	8
1047	tetrahedron lett	8
1048	urology	8
1049	world neurosurg	8
1050	acta oto-laryngol	7
1051	adv pharm bull	7
1052	age	7
1053	alzheimers dement (n y)	7
1054	amyotroph lat scl fr	7
1055	anat embryol	7
1056	anesth analg	7
1057	ann surg	7
1058	antioxid redox signa	7
1059	arch ophthalmol-chic	7
1060	arthritis res ther	7
1061	asn neuro	7
1062	bioch biophys res co	7
1063	bioelectromagnetics	7
1064	biol res	7
1065	bmc biol	7
1066	bmc microbiol	7
1067	brain behav	7
1068	brain res rev	7
1069	can j cardiol	7
1070	can j chem	7
1071	can j neurol sci	7
1072	cancer biol med	7
1073	cancer invest	7
1074	cancer j	7
1075	cell oncol	7
1076	cereb cortex	7
1077	chin j integr med	7
1078	clin epigenetics	7
1079	clin pharmacol ther	7
1080	cns drugs	7
1081	comp biochem phys a	7
1082	curr atheroscler rep	7
1083	curr neurovasc res	7
1084	curr opin crit care	7
1085	curr opin plant biol	7
1086	cytometry	7
1087	digest dis	7
1088	electrophoresis	7
1089	epilepsy behav	7
1090	eur neurol	7
1091	expert opin ther pat	7
1092	folia neuropathol	7
1093	head neck-j sci spec	7
1094	hippocampus	7
1095	hum reprod update	7
1096	immunotherapy-uk	7
1097	in vitro cell dev-an	7
1098	indian j clin bioche	7
1099	int heart j	7
1100	int j neurosci	7
1101	int urol nephrol	7
1102	iron metabolism mol	7
1103	j biochem bioph meth	7
1104	j biochem-tokyo	7
1105	j biomed opt	7
1106	j extracell vesicles	7
1107	j hum genet	7
1108	j interf cytok res	7
1109	j plant physiol	7
1110	j stroke	7
1111	j stroke cerebrovasc	7
1112	j thorac dis	7
1113	jama psychiat	7
1114	lancet resp med	7
1115	magn reson med	7
1116	malaria j	7
1117	mol biochem parasit	7
1118	mol clin oncol	7
1119	mol hum reprod	7
1120	mol ther-nucl acids	7
1121	nat product bioprosp	7
1122	nat rev mater	7
1123	oncology-basel	7
1124	p soc exp biol med	7
1125	pathobiology	7
1126	pediatrics	7
1127	pharm biol	7
1128	pharmacol toxicol	7
1129	pharmacology	7
1130	placenta	7
1131	plant sci	7
1132	proteins	7
1133	proteom clin appl	7
1134	psychiat res	7
1135	resp res	7
1136	rev neuroscience	7
1137	soft matter	7
1138	spinal cord	7
1139	subcell biochem	7
1140	ther adv med oncol	7
1141	thorax	7
1142	toxicon	7
1143	transl cancer res	7
1144	trends biotechnol	7
1145	world j surg oncol	7
1146	acta pharm sin b	6
1147	adv anat pathol	6
1148	adv clin chem	6
1149	aip conf proc	6
1150	aliment pharm ther	6
1151	ann hematol	6
1152	appl microbiol biot	6
1153	arch gynecol obstet	6
1154	arch pharm	6
1155	arthritis rheum-us	6
1156	assay drug dev techn	6
1157	b chem soc jpn	6
1158	bba-gene regul mech	6
1159	biol open	6
1160	biology-basel	6
1161	biomarkers	6
1162	biomed j	6
1163	biomol ther	6
1164	bju int	6
1165	bmc gastroenterol	6
1166	brain sci	6
1167	braz j med biol res	6
1168	brit med j	6
1169	carbohyd polym	6
1170	circ j	6
1171	circ-heart fail	6
1172	clin plasma med	6
1173	clin ther	6
1174	curr opin invest dr	6
1175	curr opin neurol	6
1176	curr pharm biotechno	6
1177	cytotechnology	6
1178	dis markers	6
1179	drug chem toxicol	6
1180	eukaryot cell	6
1181	eur j histochem	6
1182	exp neurobiol	6
1183	exp toxicol pathol	6
1184	expert opin drug dis	6
1185	expert opin drug met	6
1186	expert rev gastroent	6
1187	genet med	6
1188	gut liver	6
1189	gut microbes	6
1190	hearing res	6
1191	hemodial int	6
1192	hepatol res	6
1193	injury	6
1194	innate immun-london	6
1195	inorg chim acta	6
1196	int j physiol pathophysiol pharmacol	6
1197	int rev cytol	6
1198	iscience	6
1199	j chem soc perk t 2	6
1200	j clin immunol	6
1201	j clin pharmacol	6
1202	j diabetes complicat	6
1203	j funct foods	6
1204	j mass spectrom	6
1205	j mol graph model	6
1206	j mol model	6
1207	j nanosci nanotechno	6
1208	j nat med-tokyo	6
1209	j ovarian res	6
1210	j r stat soc b	6
1211	j reprod develop	6
1212	j spinal cord med	6
1213	j surg oncol	6
1214	j tissue eng regen m	6
1215	j trauma	6
1216	jpn j cancer res	6
1217	jpn j clin oncol	6
1218	mat sci eng c-mater	6
1219	mech develop	6
1220	melanoma res	6
1221	metabolism	6
1222	mini-rev med chem	6
1223	mol plant	6
1224	muscle nerve	6
1225	nanomaterials-basel	6
1226	nanoscale horiz	6
1227	nat struct biol	6
1228	natural compounds ca	6
1229	neurorx	6
1230	neurotoxicol teratol	6
1231	nutr metab cardiovas	6
1232	ophthalmology	6
1233	pathophysiology	6
1234	photoch photobio sci	6
1235	physiol plantarum	6
1236	plant signal behav	6
1237	probe reports nih mo	6
1238	prostaglandins	6
1239	protoplasma	6
1240	qjm-int j med	6
1241	r lang env stat comp	6
1242	radiat oncol	6
1243	s n water t water sc	6
1244	sleep breath	6
1245	spine	6
1246	surgery	6
1247	technol cancer res t	6
1248	toxicol mech method	6
1249	toxicol res-uk	6
1250	transl lung cancer r	6
1251	transplant rev-orlan	6
1252	acta neurobiol exp	5
1253	acta oncol	5
1254	adv pharmacol	5
1255	advances in biological regulation	5
1256	alcohol	5
1257	aliment pharm therap	5
1258	alz dis assoc dis	5
1259	am heart j	5
1260	am j cardiol	5
1261	am j chinese med	5
1262	am j med genet a	5
1263	am j reprod immunol	5
1264	am j surg	5
1265	am j vet res	5
1266	amyotroph lateral sc	5
1267	anal methods-uk	5
1268	anat cell biol	5
1269	anim reprod sci	5
1270	ann anat	5
1271	ann epidemiol	5
1272	ann hum genet	5
1273	annu rev plant biol	5
1274	arch dermatol res	5
1275	artif cell nanomed b	5
1276	asian j pharm sci	5
1277	atmos environ	5
1278	autoimmun rev	5
1279	bba-gene struct expr	5
1280	bba-rev biomembranes	5
1281	best pract res cl ha	5
1282	biochem biophys rep	5
1283	biol chem h-s	5
1284	biophys rev	5
1285	bmc cardiovasc disor	5
1286	bmc res notes	5
1287	bone marrow transpl	5
1288	bosnian j basic med	5
1289	can j biochem phys	5
1290	cancer biother radio	5
1291	cancer cause control	5
1292	cancer genet cytogen	5
1293	carbon	5
1294	cell biosci	5
1295	cerebellum	5
1296	chem biol drug des	5
1297	chem-us	5
1298	chemistryselect	5
1299	chin j nat medicines	5
1300	chinese chem lett	5
1301	clin exp allergy	5
1302	clin microbiol rev	5
1303	clin rheumatol	5
1304	clin transl med	5
1305	comp biochem phys d	5
1306	crit rev env sci tec	5
1307	curr diabetes rep	5
1308	curr neurol neurosci	5
1309	curr pharmacol rep	5
1310	dev dynam	5
1311	diabetes obes metab	5
1312	discov med	5
1313	diversity selenium f	5
1314	drug develop res	5
1315	dyes pigments	5
1316	endocrine	5
1317	environ exp bot	5
1318	epidemiology	5
1319	epilepsy res	5
1320	eur j cancer prev	5
1321	eur j cardio-thorac	5
1322	eur j clin nutr	5
1323	eur j clin pharmacol	5
1324	eur j endocrinol	5
1325	eur j org chem	5
1326	eur neuropsychopharm	5
1327	exp dermatol	5
1328	fems microbiol lett	5
1329	front cardiovasc med	5
1330	front chem	5
1331	gene ther	5
1332	genes nutr	5
1333	genome med	5
1334	hepatol commun	5
1335	hum immunol	5
1336	inflammation & allergy drug targets	5
1337	int arch allergy imm	5
1338	int j gynecol cancer	5
1339	int j immunopharmaco	5
1340	int j neuropsychoph	5
1341	int rev immunol	5
1342	j am stat assoc	5
1343	j anim sci	5
1344	j biol reg homeos ag	5
1345	j biomol struct dyn	5
1346	j biophotonics	5
1347	j biotechnol	5
1348	j carcinog	5
1349	j cell physl	5
1350	j crit care	5
1351	j dermatol sci	5
1352	j enzym inhib med ch	5
1353	j int med res	5
1354	j nerv ment dis	5
1355	j neural transm-park	5
1356	j oncol	5
1357	j perinatol	5
1358	j pharm pharm sci	5
1359	j physiol pharmacol	5
1360	j reprod immunol	5
1361	j res med sci	5
1362	j rheumatol	5
1363	j theor biol	5
1364	jacc-cardiovasc imag	5
1365	jpn j pharmacol	5
1366	kidney int suppl	5
1367	matrix biol	5
1368	mayo clin proc	5
1369	metal-based drugs	5
1370	microsc res techniq	5
1371	mol chem neuropathol	5
1372	mol plant pathol	5
1373	mol psychiatry	5
1374	nat prod res	5
1375	neoplasma	5
1376	neural plast	5
1377	neurocrit care	5
1378	neuropeptides	5
1379	neurosurg focus	5
1380	nutr j	5
1381	obes rev	5
1382	obstet gynecol	5
1383	p roy soc b-biol sci	5
1384	pathology	5
1385	plant mol biol	5
1386	presse med	5
1387	prostate cancer p d	5
1388	recent pat anti-canc	5
1389	rejuv res	5
1390	reprod biol endocrin	5
1391	reprod biomed online	5
1392	reprod fert develop	5
1393	saudi j kidney dis t	5
1394	schizophrenia bull	5
1395	sci world j	5
1396	shengli xuebao	5
1397	stem cell res	5
1398	stem cell res ther	5
1399	stem cell transl med	5
1400	steroids	5
1401	thesis	5
1402	thromb res	5
1403	tox research	5
1404	virchows arch	5
1405	vox sang	5
1406	world allergy organ	5
1407	z naturforsch c	5
1408	acta biol hung	4
1409	acta histochem	4
1410	acta physiol plant	4
1411	agr biol chem tokyo	4
1412	am j neurodegener dis	4
1413	am soc clin oncol educ book	4
1414	andrologia	4
1415	ann bot-london	4
1416	ann clin lab sci	4
1417	ann pharmacother	4
1418	antioxidants	4
1419	appl immunohisto m m	4
1420	appl surf sci	4
1421	arab j chem	4
1422	arch dermatol	4
1423	arch gen psychiat	4
1424	arch gerontol geriat	4
1425	arch immunol ther ex	4
1426	arch med res	4
1427	arch microbiol	4
1428	arch virol	4
1429	archives of physiology and biochemistry	4
1430	asian pac j cancer prev	4
1431	bba-lipid lipid met	4
1432	behav pharmacol	4
1433	bio protoc	4
1434	biol neonate	4
1435	biopharm drug dispos	4
1436	biorxiv preprint	4
1437	biotechnol j	4
1438	biotechnol lett	4
1439	bjog-int j obstet gy	4
1440	blood transfus-italy	4
1441	bmc evol biol	4
1442	bmc syst biol	4
1443	bmc vet res	4
1444	bone	4
1445	brain dev-jpn	4
1446	brit j clin pharmaco	4
1447	brit j psychiat	4
1448	brit med bull	4
1449	can med assoc j	4
1450	canc res	4
1451	capillary electropho	4
1452	cardiovasc diabetol	4
1453	cell death different	4
1454	cell mol gastroenter	4
1455	chem rec	4
1456	clin colorectal canc	4
1457	clin gastroenterol h	4
1458	clin genet	4
1459	clin infect dis	4
1460	clin nephrol	4
1461	clin neurol neurosur	4
1462	clin nutr	4
1463	clin oncol-uk	4
1464	cold sh q b	4
1465	cold spring harb symp quant biol	4
1466	commun integr biol	4
1467	curr eye res	4
1468	curr gene ther	4
1469	curr genomics	4
1470	curr hypertens rep	4
1471	curr protein pept sc	4
1472	curr protoc mol biol	4
1473	curr protoc toxicol	4
1474	curr rheumatol rep	4
1475	curr stem cell res t	4
1476	current alzheimer research	4
1477	cytogenet cell genet	4
1478	cytotherapy	4
1479	drug aging	4
1480	drugs r&d	4
1481	environ int	4
1482	environ mol mutagen	4
1483	environ technol	4
1484	epigenomics-uk	4
1485	eur j hum genet	4
1486	eur j obstet gyn r b	4
1487	exp clin endocr diab	4
1488	expert opin biol th	4
1489	expert rev mol med	4
1490	expert reviews in molecular medicine	4
1491	fems microbiol rev	4
1492	food res int	4
1493	front biosci	4
1494	front biosci (elite ed)	4
1495	front biosci (schol ed)	4
1496	gastroent res pract	4
1497	gene expression	4
1498	genes brain behav	4
1499	gigascience	4
1500	gynecol endocrinol	4
1501	h-s z physiol chem	4
1502	hand clinic	4
1503	hematol-am soc hemat	4
1504	hepatol int	4
1505	immunol lett	4
1506	immunopharm immunot	4
1507	inhal toxicol	4
1508	int j dermatol	4
1509	int j hematol oncol stem cell res	4
1510	int j hyperther	4
1511	int j immunopath ph	4
1512	int j lab hematol	4
1513	int j mass spectrom	4
1514	int j obesity	4
1515	int j toxicol	4
1516	integr biol-uk	4
1517	integr cancer ther	4
1518	iran j basic med sci	4
1519	isme j	4
1520	j affect disorders	4
1521	j am geriatr soc	4
1522	j antimicrob chemoth	4
1523	j appl phys	4
1524	j appl physiol	4
1525	j biochem mol biol	4
1526	j cellular physl	4
1527	j chem neuroanat	4
1528	j child neurol	4
1529	j clin microbiol	4
1530	j clin psychiat	4
1531	j clust sci	4
1532	j fish biol	4
1533	j food protect	4
1534	j food sci tech mys	4
1535	j formos med assoc	4
1536	j genet genomics	4
1537	j gynecol oncol	4
1538	j head trauma rehab	4
1539	j huazhong u sci-med	4
1540	j integr med-jim	4
1541	j invest surg	4
1542	j med food	4
1543	j neurophysiol	4
1544	j neurosurg-spine	4
1545	j nutr health aging	4
1546	j nutr metab	4
1547	j pept sci	4
1548	j recept sig transd	4
1549	j signal transduct	4
1550	j stat softw	4
1551	j toxicol env heal a	4
1552	jama intern med	4
1553	lab anim-uk	4
1554	lancet glob health	4
1555	learn memory	4
1556	liver cancer	4
1557	macromol biosci	4
1558	magn reson imaging	4
1559	mater horizons	4
1560	materials	4
1561	med sci (basel)	4
1562	methods enzymol	4
1563	microb cell	4
1564	microbiol mol biol r	4
1565	military med res	4
1566	mol biotechnol	4
1567	mol membr biol	4
1568	nat microbiol	4
1569	nat rev rheumatol	4
1570	neurogenetics	4
1571	neuroimage-clin	4
1572	neurol med-chir	4
1573	new j phys	4
1574	npj aging mech dis	4
1575	nutr metab	4
1576	osteoarthr cartilage	4
1577	oxidative stress	4
1578	p jpn acad b-phys	4
1579	p natl acad sci us	4
1580	p nutr soc	4
1581	photodiagn photodyn	4
1582	phytochem analysis	4
1583	plant biotechnol j	4
1584	plast reconstr surg	4
1585	polym chem-uk	4
1586	postep hig med dosw	4
1587	prog biochem biophys	4
1588	prog clin biol res	4
1589	prog mol biol transl	4
1590	purinerg signal	4
1591	radiatsionnaya biologiya radioekologiya	4
1592	rapid commun mass sp	4
1593	regul toxicol pharm	4
1594	reprod toxicol	4
1595	resp physiol neurobi	4
1596	rice	4
1597	roy soc open sci	4
1598	samj s afr med j	4
1599	schizophr res	4
1600	sci china chem	4
1601	sci stke	4
1602	semin hematol	4
1603	semin pediatr neurol	4
1604	sichuan da xue xue bao yi xue ban	4
1605	slas discov	4
1606	stat med	4
1607	stem cells int	4
1608	surg oncol	4
1609	surg oncol clin n am	4
1610	ther deliv	4
1611	thescientificworldjo	4
1612	toxicol ind health	4
1613	transfus med hemoth	4
1614	transplant p	4
1615	trends food sci tech	4
1616	trends parasitol	4
1617	ultrastruct pathol	4
1618	untersuchungen entwi	4
1619	urol oncol-semin ori	4
1620	us patent	4
1621	vet immunol immunop	4
1622	vitam horm	4
1623	who classification t	4
1624	wien klin wochenschr	4
1625	wires nanomed nanobi	4
1626	world j cardiol	4
1627	world j urol	4
1628	xenobiotica	4
1629	acs appl biomater	3
1630	acta chem scand	3
1631	acta clin belg	3
1632	acta diabetol	3
1633	acta medica (hradec kralove)	3
1634	acta paediatr	3
1635	adv anat embryol cel	3
1636	adv chronic kidney d	3
1637	adv hematol	3
1638	adv immunol	3
1639	altex-altern anim ex	3
1640	alzheimers dement (amst)	3
1641	am j cardiovasc dis	3
1642	am j emerg med	3
1643	am j med genet b	3
1644	am j physl heart cir	3
1645	am j psychiat	3
1646	anal sci	3
1647	anat histol embryol	3
1648	ann diagn pathol	3
1649	ann gastroenterol	3
1650	ann hepatol	3
1651	ann rev pharm toxico	3
1652	annu rev biomed eng	3
1653	annu rev biophys	3
1654	annu rev cell biol	3
1655	antioxidants redox s	3
1656	appl biochem biotech	3
1657	arch dis child	3
1658	arch dis child-fetal	3
1659	arch intern med	3
1660	arch ital biol	3
1661	arch physiol biochem	3
1662	arthritis rheumatol	3
1663	arzneimittel-forsch	3
1664	asia pac j clin nutr	3
1665	autoimmunity	3
1666	auton neurosci-basic	3
1667	best pract res-clin	3
1668	bio-protocol	3
1669	bioch biophys acta	3
1670	biochem jour	3
1671	biointerphases	3
1672	biol control	3
1673	biomark insights	3
1674	biomark med	3
1675	biomed chromatogr	3
1676	biophys chem	3
1677	biopolymers	3
1678	biotechnol appl bioc	3
1679	biotechnol bioeng	3
1680	bipolar disord	3
1681	bmc biotechnol	3
1682	bmc plant biol	3
1683	bmj open	3
1684	brain imaging behav	3
1685	brain struct funct	3
1686	bratisl med j	3
1687	breast	3
1688	breast cancer-tokyo	3
1689	brit j neurosurg	3
1690	brit j surg	3
1691	brit poultry sci	3
1692	can j chemistry	3
1693	canc incytes	3
1694	canc lett	3
1695	cancer detect prev	3
1696	cancer epidemiol	3
1697	cancer genet-ny	3
1698	cancer genomics & proteomics	3
1699	cancer treat res	3
1700	cardiovasc pathol	3
1701	catal sci technol	3
1702	cell adhes migr	3
1703	cell growth differ	3
1704	cells	3
1705	chem biodivers	3
1706	chem heterocycl comp	3
1707	chemistryopen	3
1708	chin j traumatol	3
1709	chinese pharmacological bulletin	3
1710	cl lymph myelom leuk	3
1711	clin breast cancer	3
1712	clin exp dermatol	3
1713	clin exp nephrol	3
1714	clin lab	3
1715	clin liver dis	3
1716	clin perinatol	3
1717	clin pharmacokinet	3
1718	clin res cardiol	3
1719	colloid surface a	3
1720	comput struct biotec	3
1721	contrib nephrol	3
1722	crit rev immunol	3
1723	curr aging sci	3
1724	curr environ health rep	3
1725	curr oncol rep	3
1726	curr opin biotech	3
1727	curr opin struc biol	3
1728	curr protoc bioinformatics	3
1729	curr protoc mouse biol	3
1730	curr treat option ne	3
1731	database-oxford	3
1732	dement geriatr cogn	3
1733	dev brain res	3
1734	diabetes-metab res	3
1735	diabetol metab syndr	3
1736	diagn pathol	3
1737	digest liver dis	3
1738	dna res	3
1739	dose-response	3
1740	early hum dev	3
1741	electrochim acta	3
1742	env hlth perspect	3
1743	environ microbiol	3
1744	eur j epidemiol	3
1745	eur j lipid sci tech	3
1746	eur j med res	3
1747	eur j nucl med mol i	3
1748	eur j paediatr neuro	3
1749	eur j pediatr	3
1750	eur surg res	3
1751	exp lung res	3
1752	experientia	3
1753	expert opin drug saf	3
1754	expert opin pharmaco	3
1755	expert rev clin phar	3
1756	expert rev mol diagn	3
1757	eye	3
1758	fam cancer	3
1759	fems immunol med mic	3
1760	fluids barriers cns	3
1761	free radic res commun	3
1762	front chem sci eng	3
1763	front med-lausanne	3
1764	front mol biosci	3
1765	front neuroanat	3
1766	front public health	3
1767	futur sci oa	3
1768	gamete res	3
1769	gaussian 09 revision	3
1770	gen pharmacol-vasc s	3
1771	gen physiol biophys	3
1772	genetic basis human	3
1773	genom proteom bioinf	3
1774	glycoconjugate j	3
1775	heart	3
1776	hematology	3
1777	hepatobiliary surg nutr	3
1778	herz	3
1779	hum brain mapp	3
1780	hypertens pregnancy	3
1781	hypoxia	3
1782	iarc monographs eval	3
1783	immunogenetics	3
1784	immunol res	3
1785	ind eng chem	3
1786	ind eng chem res	3
1787	indian j exp biol	3
1788	int j biochem	3
1789	int j food microbiol	3
1790	int j geophys	3
1791	int j geriatr psych	3
1792	int j parasitol	3
1793	int j stroke	3
1794	isr j chem	3
1795	isrn bioch	3
1796	j am acad child psy	3
1797	j am coll nutr	3
1798	j am oil chem soc	3
1799	j androl	3
1800	j anesth	3
1801	j appl microbiol	3
1802	j atheroscler thromb	3
1803	j biomater appl	3
1804	j biomed mater res b	3
1805	j bone miner res	3
1806	j cancer prev	3
1807	j card fail	3
1808	j cardiol	3
1809	j cardiovasc pharm t	3
1810	j cereb blood flow m	3
1811	j chem inf comp sci	3
1812	j chin chem soc-taip	3
1813	j clin transl res	3
1814	j comp physiol b	3
1815	j cutan pathol	3
1816	j environ sci-china	3
1817	j fluoresc	3
1818	j food sci	3
1819	j free radic biol med	3
1820	j huntingtons dis	3
1821	j hypertens	3
1822	j immunother	3
1823	j inflamm res	3
1824	j magn magn mater	3
1825	j med microbiol	3
1826	j med toxicol	3
1827	j mol evol	3
1828	j mol histol	3
1829	j mol med-jmm	3
1830	j mol signal	3
1831	j nanomater	3
1832	j neuroendocrinol	3
1833	j obstet gynaecol	3
1834	j oleo sci	3
1835	j oral pathol med	3
1836	j orthop res	3
1837	j paediatr child h	3
1838	j pharmacol pharmaco	3
1839	j pharmacol tox met	3
1840	j photoch photobio a	3
1841	j phys chem lett	3
1842	j plast reconstr aes	3
1843	j psychiatr neurosci	3
1844	j sci food agr	3
1845	j sep sci	3
1846	j therm biol	3
1847	j thromb thrombolys	3
1848	j trauma acute care	3
1849	jama surg	3
1850	journal of the medical association of thailand	3
1851	jpn arch intern med	3
1852	jpn j appl phys	3
1853	klin wochenschr	3
1854	lancet gastroenterol	3
1855	lancet haematol	3
1856	laryngoscope	3
1857	laser surg med	3
1858	lipid peroxidation	3
1859	lwt-food sci technol	3
1860	macromolecules	3
1861	magn reson mater phy	3
1862	magnet reson med	3
1863	mamm genome	3
1864	mar pollut bull	3
1865	mass spectrometry	3
1866	mater chem phys	3
1867	mater today	3
1868	med phys	3
1869	medicines (basel)	3
1870	met ions life sci	3
1871	microchim acta	3
1872	microcirculation	3
1873	microvasc res	3
1874	mol gen genet	3
1875	mol imaging biol	3
1876	mol pharm	3
1877	mol reprod dev	3
1878	msphere	3
1879	mutat res	3
1880	mycoses	3
1881	n engl j med	3
1882	nat clin pract neuro	3
1883	nat clin pract oncol	3
1884	natl cancer inst monogr	3
1885	nephrology	3
1886	neurodegener dis man	3
1887	neurodegeneration	3
1888	neurol clin	3
1889	neurol-genet	3
1890	neuromuscular disord	3
1891	neuroradiology	3
1892	new j chem	3
1893	npj breast cancer	3
1894	npj precis oncol	3
1895	nucl med biol	3
1896	nutr clin pract	3
1897	obesity	3
1898	pak j pharm sci	3
1899	parasite vector	3
1900	parasitology	3
1901	parkinsonism relat disord	3
1902	pathology asbestos a	3
1903	pediatr cardiol	3
1904	peptides	3
1905	pflugers arch	3
1906	pharmaceut res	3
1907	pharmacogenet genom	3
1908	pharmacogenomics j	3
1909	photomed laser surg	3
1910	physiol rep	3
1911	pigm cell res	3
1912	plant cell environ	3
1913	plants-basel	3
1914	plasma chem plasma p	3
1915	plasma med sci	3
1916	platelets	3
1917	polymers-basel	3
1918	ppar res	3
1919	principles bioinorga	3
1920	prion	3
1921	prog brain res	3
1922	prog cardiovasc dis	3
1923	prog nucleic acid re	3
1924	protein peptide lett	3
1925	proteome sci	3
1926	q rev biophys	3
1927	radiol oncol	3
1928	regen biomater	3
1929	reprod sci	3
1930	restor neurol neuros	3
1931	retina-j ret vit dis	3
1932	rev. bras. hematol. hemoter.	3
1933	rheumatol int	3
1934	russ chem b+	3
1935	russ j org chem+	3
1936	seizure-eur j epilep	3
1937	semin neurol	3
1938	semin perinatol	3
1939	sleep med	3
1940	springerplus	3
1941	sultan qaboos univ med j	3
1942	surg today	3
1943	t roy soc trop med h	3
1944	target oncol	3
1945	ther adv hematol	3
1946	thorac cancer	3
1947	transfus clin biol	3
1948	transit metal chem	3
1949	transplant rev	3
1950	tumori	3
1951	urol int	3
1952	urol res	3
1953	vaccine	3
1954	vet j	3
1955	vet pathol	3
1956	viruses-basel	3
1957	world j clin cases	3
1958	world j clin oncol	3
1959	world j diabetes	3
1960	zhong xi yi jie he xue bao	3
1961	zhongguo zhong yao za zhi	3
1962	13c nmr spectroscopi	2
1963	2016 8th international conference on information technology in medicine and education (itme)	2
1964	3 journ rech palm fo	2
1965	aaps pharmscitech	2
1966	acs appl nano mater	2
1967	acs cent sci	2
1968	acs macro lett	2
1969	acs omega	2
1970	act neur s	2
1971	acta chim sinica	2
1972	acta cir bras	2
1973	acta derm-venereol	2
1974	acta histochem cytoc	2
1975	acta med okayama	2
1976	acta ophthalmol	2
1977	acta vet scand	2
1978	acta virol	2
1979	addiction	2
1980	adv colloid interfac	2
1981	adv med sci-poland	2
1982	adv neurobiol	2
1983	adv pediatr	2
1984	adv prostag thromb l	2
1985	adv ther	2
1986	ai zheng	2
1987	alcohol alcoholism	2
1988	altern med rev	2
1989	alzheimers dement s7	2
1990	am fam physician	2
1991	am j clin dermatol	2
1992	am j clin exp urol	2
1993	am j clin oncol-canc	2
1994	am j geriat psychiat	2
1995	am j med genet	2
1996	am j ophthalmol	2
1997	am j physl cell phys	2
1998	am soc clin oncol ed	2
1999	an acad bras cienc	2
[truncated: 2,782 more rows]

## Sheet: Table 3 & Figure 3A
rank	country/region	count	centrality	year
1	CHINA	562	0.09	2014
2	USA	410	0.18	2012
3	GERMANY	157	0.31	2013
4	JAPAN	103	0.1	2014
5	FRANCE	55	0.39	2013
6	AUSTRALIA	49	0.21	2016
7	UK	48	0.19	2014
8	CANADA	42	0.15	2016
9	ITALY	39	0.01	2015
10	RUSSIA	33	0.02	2013
11	SOUTH KOREA	30	0.07	2015
12	BELGIUM	27	0.16	2014
13	SPAIN	27	0.23	2014
14	SWEDEN	24	0.03	2014
15	SINGAPORE	19	0	2016
16	SWITZERLAND	18	0.34	2014
17	NETHERLANDS	14	0.03	2016
18	AUSTRIA	11	0	2015
19	BRAZIL	11	0.03	2017
20	ISRAEL	8	0	2018
21	INDIA	8	0.07	2018
22	IRAN	8	0	2019
23	HUNGARY	7	0	2014
24	POLAND	7	0	2017
25	PORTUGAL	6	0.02	2015
26	GREECE	6	0	2018
27	CAMEROON	6	0.12	2018
28	TURKEY	5	0	2017
29	IRELAND	5	0.01	2017
30	ARGENTINA	4	0.01	2017
31	CHILE	4	0	2018
32	THAILAND	4	0.03	2018
33	FINLAND	3	0	2018
34	SLOVAKIA	3	0	2018
35	DENMARK	3	0.01	2018
36	MONACO	3	0	2019
37	NORWAY	3	0	2019
38	CROATIA	3	0.06	2019
39	MEXICO	3	0	2020
40	NEW ZEALAND	2	0.02	2016
41	SOUTH AFRICA	2	0	2016
42	U ARAB EMIRATES	2	0	2017
43	BULGARIA	2	0	2018
44	BOTSWANA	2	0	2018
45	CZECH REPUBLIC	2	0	2018
46	EGYPT	2	0.02	2018
47	SAUDI ARABIA	2	0.09	2018
48	COLOMBIA	2	0	2019
49	MALAYSIA	2	0	2020
50	VIETNAM	2	0	2020
51	SLOVENIA	1	0	2018
52	BELARUS	1	0	2018
53	LITHUANIA	1	0	2018
54	IRAQ	1	0	2019
55	LUXEMBOURG	1	0	2019
56	SYRIA	1	0.12	2019
57	KOSOVO	1	0	2020
58	SERBIA	1	0	2020
59	OMAN	1	0	2020
60	VENEZUELA	1	0	2020
61	QATAR	1	0	2020

## Sheet: Table 3 & Figure 3B
rank	country/region	count	centrality	year
1	Univ Pittsburgh	59	0.2	2014
2	Columbia Univ	57	0.14	2012
3	Guangzhou Med Univ	41	0.08	2015
4	Chinese Acad Sci	33	0.08	2017
5	Zhejiang Univ	32	0.07	2017
6	Harvard Univ	29	0.11	2014
7	Stanford Univ	28	0.1	2015
8	Cent S Univ	27	0.03	2014
9	Jilin Univ	25	0.07	2016
10	Helmholtz Zentrum Munchen	25	0.06	2014
11	Shanghai Jiao Tong Univ	25	0.03	2016
12	Univ Melbourne	25	0.1	2017
13	Zhengzhou Univ	22	0	2017
14	Univ Michigan	18	0.13	2014
15	Mem Sloan Kettering Canc Ctr	17	0.11	2015
16	Cent South Univ	17	0	2020
17	UT Southwestern Med Ctr	17	0.03	2019
18	Johannes Gutenberg Univ Mainz	17	0.02	2013
19	Sichuan Univ	16	0.06	2016
20	Sun Yat Sen Univ	16	0.01	2017
21	Tech Univ Dresden	15	0.03	2017
22	Shandong Univ	15	0.03	2019
23	Fudan Univ	15	0.01	2019
24	Univ Chinese Acad Sci	15	0	2017
25	INSERM	15	0.01	2014
26	Univ Ghent	14	0.06	2014
27	Nagoya Univ	14	0.01	2014
28	Univ Paris 05	13	0.18	2014
29	Yamagata Univ	12	0.1	2014
30	German Canc Consortium DKTK	12	0.03	2015
31	Univ Wurzburg	12	0.04	2017
32	Univ Cambridge	12	0.02	2018
33	German Canc Res Ctr	12	0.02	2015
34	Natl Univ Singapore	11	0.04	2016
35	Wuhan Univ	11	0.05	2017
36	Univ Sydney	11	0.01	2016
37	Univ Manitoba	11	0.02	2016
38	Univ Kiel	11	0.12	2014
39	Nanjing Univ	10	0.02	2020
40	Ctr Rech Cordeliers	10	0	2014
41	Soochow Univ	10	0.01	2015
42	Southeast Univ	10	0	2019
43	Northwestern Polytech Univ	10	0	2018
44	Karolinska Univ Hosp	10	0.01	2016
45	Salk Inst Biol Studies	10	0.01	2013
46	Univ Paris 06	9	0.21	2016
47	Qingdao Univ	9	0.02	2019
48	Southern Med Univ	9	0.01	2017
49	Univ Texas MD Anderson Canc Ctr	9	0.01	2018
50	Xi An Jiao Tong Univ	9	0	2019
51	China Pharmaceut Univ	9	0	2019
52	Washington Univ	9	0.27	2015
53	Nanjing Med Univ	9	0.02	2017
54	Univ Ottawa	9	0	2017
55	Duke Univ	8	0.01	2014
56	Zhejiang Chinese Med Univ	8	0.04	2019
57	Tech Univ Munich	8	0.16	2014
58	Baylor Coll Med	8	0.03	2017
59	Wenzhou Med Univ	8	0.02	2016
60	Peking Univ	8	0.01	2015
61	Tohoku Univ	7	0	2019
62	Kyushu Univ	7	0.01	2020
63	Guangxi Med Univ	7	0	2020
64	Univ Antwerp	7	0.02	2016
65	Beijing Inst Technol	7	0.02	2018
66	Huazhong Univ Sci & Technol	7	0.01	2017
67	Chongqing Med Univ	7	0	2019
68	China Med Univ	7	0	2018
69	Jinan Univ	7	0	2017
70	NYU	7	0.01	2015
71	Univ Tokyo	7	0.02	2016
72	Gustave Roussy Canc Campus	6	0	2017
73	Guangzhou Univ Chinese Med	6	0	2020
74	IM Sechenov Moscow State Med Univ	6	0.01	2018
75	Kings Coll London	6	0	2017
76	Karolinska Inst	6	0.01	2014
77	Goethe Univ Frankfurt	6	0.03	2015
78	Broad Inst	6	0	2017
79	Univ Washington	6	0.06	2017
80	Nanyang Technol Univ	6	0	2020
81	Shandong Normal Univ	6	0	2017
82	Shanghai Univ Tradit Chinese Med	6	0	2020
83	Univ Regensburg	6	0	2018
84	Univ Ulsan	5	0	2015
85	Harbin Med Univ	5	0.01	2017
86	Tokyo Med & Dent Univ	5	0.01	2015
87	Univ Padua	5	0.03	2015
88	Shenzhen Univ	5	0.01	2020
89	Wistar Inst Anat & Biol	5	0.36	2016
90	Nanjing Univ Chinese Med	5	0	2020
91	Johns Hopkins Univ	5	0.01	2014
92	Cardiff Univ	5	0.02	2014
93	Russian Acad Sci	5	0.05	2018
94	Xiamen Univ	5	0	2018
95	Univ Texas Austin	5	0.06	2014
96	Univ Penn	5	0.06	2016
97	Keio Univ	4	0.02	2017
98	Univ Paris	4	0.01	2020
99	Anhui Med Univ	4	0	2020
100	St Johns Univ	4	0.01	2016
101	Friedrich Alexander Univ Erlangen Nurnberg FAU	4	0.05	2016
102	Dalian Med Univ	4	0	2019
103	Univ Roma Tor Vergata	4	0	2019
104	First Hosp Jilin Univ	4	0	2020
105	Univ Munich	4	0.07	2014
106	Univ Macau	4	0.01	2020
107	Ludwig Maximilians Univ Munchen	4	0.01	2017
108	Univ Missouri	4	0.05	2016
109	Hop Europeen Georges Pompidou	4	0	2014
110	Ohio State Univ	4	0.01	2020
111	Univ Texas Southwestern Med Ctr Dallas	4	0.08	2017
112	CNR	4	0	2019
113	Anhui Univ Chinese Med	4	0	2020
114	Med Univ South Carolina	4	0	2017
115	Weifang Med Univ	4	0.01	2020
116	IRSIN	4	0	2017
117	Japan Agcy Med Res & Dev	4	0	2020
118	Tianjin Univ	4	0.02	2019
119	China Agr Univ	4	0	2020
120	Goethe Univ	4	0.03	2016
121	Tongji Univ	4	0.03	2016
122	Univ Autonoma Madrid	4	0.02	2017
123	Linyi Univ	4	0	2020
124	Univ Massachusetts	4	0.02	2017
125	Univ Sci & Technol China	4	0.01	2020
126	Univ Texas Hlth Sci Ctr San Antonio	4	0.03	2015
127	Univ Groningen	3	0.02	2017
128	Guangxi Univ Chinese Med	3	0	2019
129	Semmelweis Univ	3	0.02	2014
130	Chinese Peoples Liberat Army Gen Hosp	3	0	2017
131	Univ Arizona	3	0	2017
132	Rockefeller Univ	3	0.03	2016
133	VIB Inflammat Res Ctr	3	0.02	2016
134	Third Mil Med Univ	3	0	2018
135	CHU Amiens	3	0	2013
136	Helmholtz Ctr Munich	3	0.06	2016
137	Nicolaus Copernicus Univ	3	0.01	2017
138	Osaka Univ	3	0.02	2016
139	Imperial Coll London	3	0.01	2017
140	Univ Picardie Jules Verne	3	0	2013
141	Deutsch Forschungszentrum Gesundheit & Umwelt Gmb	3	0	2017
142	Nagoya Univ Hosp	3	0	2019
143	Weill Cornell Med Coll	3	0.02	2016
144	Deakin Univ	3	0.01	2018
145	Univ South China	3	0	2019
146	IM Sechenov First Moscow State Med Univ	3	0	2018
147	Retrotope Inc	3	0	2016
148	Tech Univ Munchen Weihenstephan	3	0.02	2015
149	Heidelberg Univ	3	0	2017
150	Univ Calif Los Angeles	3	0	2018
151	Hebei Med Univ	3	0	2016
152	Univ Porto	3	0.02	2015
153	Univ Dschang	3	0.01	2018
154	Natl Clin Res Ctr Geriatr Disorders	3	0.01	2019
155	Gifu Pharmaceut Univ	3	0	2019
156	REDINREN	3	0	2017
157	Med Univ Vienna	3	0	2018
158	Univ Texas El Paso	3	0.01	2014
159	BiMECON Ent	3	0.02	2016
160	Univ Alberta	3	0	2018
161	Univ Calif Santa Cruz	3	0.02	2017
162	Minist Educ	3	0	2019
163	UCL	3	0.01	2014
164	Nankai Univ	3	0.01	2019
165	Univ Cologne	3	0.14	2014
166	Tianjin Med Univ	3	0	2019
167	Univ Bologna	3	0	2019
168	Univ Iowa	3	0	2019
169	CNRS	3	0	2017
170	Univ Connecticut	3	0.05	2016
171	Cornell Univ	3	0.02	2013
172	PSL Res Univ	3	0.09	2017
173	Yokohama City Univ	2	0.06	2017
174	Leibniz Univ Hannover	2	0.01	2014
175	Univ Fed Ceara	2	0.01	2018
176	Yale Univ	2	0.02	2017
177	Gunma Univ	2	0	2016
178	Kitasato Univ	2	0	2016
179	VIB Ctr Inflammat Res	2	0.01	2018
180	Kochi Univ	2	0	2018
181	Takeda Pharmaceut Co Ltd	2	0	2017
182	Univ Calif San Diego	2	0	2016
183	Translat Genom Res Inst	2	0.03	2017
184	Univ Strasbourg	2	0	2018
185	NCI	2	0	2016
186	German Ctr Diabet Res DZD	2	0.02	2016
187	ETH	2	0	2015
188	Lille Nord France Univ	2	0	2016
189	Comenius Univ	2	0	2018
190	Burke Med Res Inst	2	0	2013
191	Howard Hughes Med Inst	2	0	2017
192	Beijing Inst Microbiol & Epidemiol	2	0	2018
193	Univ Calif San Francisco	2	0.02	2016
194	Munich Cluster Syst Neurol SyNergy	2	0	2017
195	Univ Hawaii Manoa	2	0.01	2018
196	Univ Oxford	2	0	2018
197	Univ Eastern Finland	2	0	2018
198	China Med Univ Hosp	2	0	2018
199	Temple Univ	2	0	2018
200	Univ Alabama Birmingham	2	0	2018
201	Budapest Univ Technol & Econ	2	0	2015
202	Swiss Fed Inst Technol	2	0.07	2016
203	Univ Yaounde I	2	0	2018
204	Chulalongkorn Univ	2	0	2018
205	Med Coll Wisconsin	2	0.01	2014
206	Med Univ Innsbruck	2	0	2018
207	Univ Minnesota	2	0.01	2016
208	Royal Coll Surgeons Ireland	2	0	2018
209	Univ Technol Sydney	2	0.03	2017
210	Qingdao Municipal Hosp	2	0.01	2016
211	Shenyang Pharmaceut Univ	2	0	2018
212	Natl Chung Hsing Univ	2	0	2018
213	South Texas Vet Hlth Care Syst	2	0.01	2015
214	Francis Crick Inst	2	0	2018
215	Hangzhou Normal Univ	2	0	2018
216	Hungarian Acad Sci	2	0	2015
217	CHU Amiens Sud	2	0.02	2014
218	Deutsch Zentrum Neurodegenerat Erkrankungen eV DZ	2	0	2015
219	Univ Dusseldorf	2	0	2013
220	Natl Inst Biomed Imaging & Bioengn	2	0	2018
221	Klinikum Univ Munchen	2	0	2014
222	UC Irvine Sch Med	2	0.01	2018
223	Texas Childrens Hosp	1	0.02	2017
224	Radboud Univ Nijmegen	1	0	2017
225	Jiangsu Prov Hosp	1	0	2017
226	Providence Univ Coll	1	0.01	2017
227	Broad Inst Harvard & MIT	1	0.02	2014
228	Univ Western Ontario	1	0	2017
229	Shimane Univ	1	0.01	2016
230	Deutsch Diabet Zentrum	1	0	2017
231	Univ Littoral Cote dOpale	1	0	2017
232	Johns Hopkins Brain Sci Inst	1	0.02	2014
233	NIEHS	1	0	2016
234	Univ Paris 13	1	0.06	2016
235	Fox Chase Canc Ctr	1	0	2016
236	Weill Cornell Med	1	0.02	2017
237	AbbVie Genom Res Ctr	1	0	2017
238	Univ Med Ctr	1	0	2015
239	Univ Zurich	1	0.04	2017
240	RIKEN	1	0	2017
241	Cooperat Res Ctr Mental Hlth	1	0	2017
242	Charlie Norwood Vet Affairs Med Ctr	1	0	2014
243	German Sport Univ Cologne	1	0	2016
244	Cincinnati VA Med Ctr	1	0	2017
245	Cell Biol Platform	1	0	2014
246	Jackson Lab Genom Med	1	0	2017
247	Chengde Cent Hosp	1	0	2017
248	Hop Europeeen Georges Pompidou	1	0	2017
249	China Acad Chinese Med Sci	1	0	2017
250	Los Alamos Natl Lab	1	0	2017
251	Senju Lab Senju Pharmaceut Co Ltd	1	0	2016
252	Sanford Burnham Med Res Inst	1	0	2014
253	Georg Speyer Haus	1	0	2016
254	VA Healthcare Syst	1	0.1	2014
255	Hop Cochin	1	0	2016
256	D Rogachev Natl Res Ctr Pediat Hematol Oncol & Im	1	0	2016
257	Metabol Platform	1	0	2014
258	Niigata Univ	1	0.01	2017
259	Hugo W Moser Res Inst Kennedy Krieger	1	0	2017
260	N Shore Univ Hosp	1	0	2015
261	Bayer Pharma AG	1	0	2017
262	Tufts Univ	1	0	2016
263	David H Koch Inst Integrat Canc Res	1	0	2017
264	Korea Univ	1	0	2017
265	Novartis Inst Biomed Res	1	0	2017
266	Helmholtz Zentrum Munich	1	0.01	2017
267	St Jude Childrens Res Hosp	1	0	2014
268	Massachusetts Gen Hosp	1	0	2017
269	Univ Littoral Opal Coast	1	0	2016
270	Univ Hosp Ulm	1	0.03	2016
271	German Res Ctr Environm Hlth	1	0	2017
272	Hop Univ Paris Seine St Denis	1	0	2016
273	Hosp Univ Bellvitge	1	0	2016
274	Osaka Med Ctr Canc & Cardiovasc Dis	1	0	2017
275	Dept Neurol	1	0	2014
276	Inst Cytol St Petersburg	1	0	2013
277	Hop Europe George Pompidou	1	0	2016
278	Rice Univ	1	0	2017
279	UPJV	1	0	2016
280	Univ Grenoble Alpes	1	0	2016
281	GlaxoSmithKline	1	0	2017
282	Univ Barcelona	1	0	2016
283	Univ Montreal	1	0	2017
284	Whitehead Inst Biomed Res	1	0.02	2017
285	Collaborat Med Dev LLC	1	0	2017
286	Wake Forest Sch Med	1	0.05	2017
287	Univ Lausanne	1	0	2014
288	Hubei Univ	1	0	2017
289	Deutsch Krebsforschungszentrum DKFZ	1	0	2017
290	Univ Calif Berkeley	1	0	2016
291	Beijing Inst Otorhinolaryngol	1	0	2017
292	Walter & Eliza Hall Inst Med Res	1	0.01	2017
293	NCT	1	0	2017
294	Univ Kansas	1	0	2016
295	Univ Colorado Denver	1	0	2017
296	Deutsch Forschungszentrum Gesundheit & Umwel GmbH	1	0	2017
297	IDIBELL	1	0	2015
298	CHU Sud	1	0	2016
299	Spanish Biomed Res Ctr Diabet & Associated Metab	1	0	2017
300	UPMC	1	0	2017
301	Broad Inst Harvard & Massachusetts Inst Technol	1	0	2017
302	Univ Warwick	1	0.01	2017
303	CancerCare Manitoba	1	0	2017
304	Ono Pharma USA	1	0	2017
305	Aix Marseille Univ	1	0	2017
306	Univ Ulm	1	0.01	2013
307	Ernst Moritz Arndt Univ Greifswald	1	0	2015
308	Flagship Pioneering	1	0	2017
309	Saitama Canc Ctr	1	0	2016
310	Wageningen Univ & Res	1	0	2017
311	Univ Nice Sophia Antipolis	1	0.04	2016
312	Korea Res Inst Biosci & Biotechnol	1	0	2015
313	Univ Hosp Schleswig Holstein	1	0	2017
314	Dept Psychiat	1	0	2014
315	Univ Witwatersrand	1	0	2016
316	Aeglea BioTherapeut	1	0	2017
317	Capital Med Univ	1	0	2017
318	RIKEN Ctr Integrat Med Sci IMS	1	0	2017
319	Genentech Inc	1	0	2016
320	Univ Calif Davis	1	0	2017
321	Vanderbilt Inst Chem Biol	1	0.02	2017
322	Univ Sherbrooke	1	0	2017
323	Jagiellonian Univ	1	0	2017
324	Dalhousie Univ	1	0	2017
325	Oregon State Univ	1	0	2017
326	Natl Canc Ctr	1	0	2017
327	Univ Ghent VIB	1	0	2016
328	Univ Miami	1	0	2015
329	Louisiana State Univ	1	0	2017
330	UAE Univ	1	0	2017
331	Natl Yang Ming Univ	1	0	2017
332	Fdn Progreso & Salud	1	0	2016
333	Bayer AG Innovat Strategy	1	0	2017
334	Univ Nacl Mar del Plata	1	0	2017
335	NIH	1	0	2016
336	Yale Sch Med	1	0	2017
337	Red Invest Renal REDinREN	1	0	2017
338	Helemholtz Zentrum Munchen	1	0	2015
339	Metabol & Cell Biol Platforms	1	0.01	2017
340	Johns Hopkins Med	1	0	2015
341	Grad Sch Med	1	0	2017
342	Univ Bonn	1	0.03	2016
343	Natl Canc Inst	1	0	2017
344	Childrens Hosp Pittsburgh	1	0	2017
345	Japan Soc Promot Sci	1	0	2017
346	Univ Salamanca	1	0	2017
347	Georgia Regents Univ	1	0.01	2014
348	Univ Liverpool	1	0	2017
349	Univ Chicago	1	0	2016
350	Univ Nacl Plata	1	0.02	2017
351	Klinikum Univ	1	0	2015
352	BiMECON	1	0	2017
353	Liverpool Hope Univ	1	0	2017
354	MIT	1	0	2017
355	ARS	1	0	2017
356	Inst Dev Genet	1	0	2016
357	Univ Leuven	1	0	2017
358	Collaborat Innovat Ctr Biotherapy	1	0	2017
359	Univ Houston	1	0	2017
360	Inst Mol & Cellular Regulat	1	0	2017
361	Edith Cowan Univ	1	0	2017
362	Barcelona Inst Sci & Technol	1	0	2016
363	Moscow MV Lomonosov State Univ	1	0	2016
364	Univ Texas Houston	1	0	2017
365	Univ Nebraska Med Ctr	1	0	2016
366	German Ctr Neurodegenerat Dis DZNE Site Munich	1	0	2017
367	Rhein Westfal TH Aachen	1	0	2017
368	CHU Amiens Nord	1	0	2014
369	Klin Dr Erler	1	0.01	2016
370	Spanish Biomed Res Network Diabet & Associated Me	1	0	2016
371	Tokyo Univ Pharm & Life Sci	1	0.05	2017
372	Sloan Kettering Inst Canc Res	1	0	2016
373	Swiss Fed Inst Technol Zurich	1	0	2016
374	DataSet Anal LLC	1	0	2017
375	Konkuk Univ	1	0	2017
376	Univ Cincinnati	1	0	2017
377	ETHZ Zurich	1	0	2017
378	Childrens Hosp	1	0	2014
379	Brigham & Womens Hosp	1	0	2017
380	Nantong Univ	1	0.01	2017
381	ABX Adv Biochem Cpds	1	0	2017
382	Fdn Invest Biol Aplicadas	1	0	2017
383	NUI Galway	1	0	2017
384	Univ Leeds	1	0	2016
385	Univ Med Ctr Regensburg	1	0	2014
386	Osaka Police Hosp	1	0.03	2016
387	BiMECON Ent Berlin	1	0	2016
388	McGill Univ	1	0	2017
389	Lille Univ	1	0	2017
390	Hebei Normal Univ	1	0.01	2016
391	Cincinnati Childrens Hosp Med Ctr	1	0	2017
392	South China Normal Univ	1	0	2017
393	Univ Amsterdam	1	0	2016
394	Towson Univ	1	0	2016
395	Hop Europe Georges Pompidou	1	0.02	2017
396	Childrens Hosp Philadelphia	1	0	2016
397	Univ Sao Paulo	1	0.02	2017
398	Middle East Tech Univ	1	0	2017
399	Emory Univ	1	0	2016
400	Taipei Med Univ	1	0	2017
401	Grad Sch Sci & Technol	1	0	2017
402	Ctr Comprehens Canc	1	0	2016
403	Univ Complutense	1	0	2016
404	Univ Erlangen Nurnberg	1	0	2016
405	Al Jalila Fdn Res Ctr	1	0	2017
406	Univ Illinois	1	0	2016
407	Gustave Roussy Comprehens Canc Inst	1	0	2016
408	Nanjing Univ Sci & Technol	1	0	2016
409	Inst Chim Subst Nat	1	0	2017
410	Helmholtz Ctr Munich GmbH	1	0	2016
411	Univ Toledo	1	0.01	2017
412	Dana Farber Canc Inst	1	0	2017
413	Dept Cellular & Integrat Physiol	1	0	2016
414	Philipps Univ Marburg	1	0	2017
415	NIBS	1	0	2015
416	Spanish Biomed Res Network Rare Dis CIBERER U 731	1	0	2016
417	Inst Invest Sanitaria IIS Fdn Jimenez Diaz	1	0	2017
418	Drexel Univ	1	0	2016
419	Innovat & High Technol MSU Ltd	1	0	2016
420	Minist Hlth Russian Federat	1	0	2015
421	Tohoku Med & Pharmaceut Univ Hosp	1	0	2016
422	Univ Otago	1	0.15	2016
423	Univ Mar del Plata	1	0	2017
424	Austrian Acad Sci	1	0	2015
425	Columbia Univ Coll Phys & Surg	1	0	2015
426	Beijing Univ Chinese Med	1	0	2017
427	Flanders Inst Biotechnol	1	0.01	2016
428	Alfred Hosp	1	0	2017
429	Boundary Way	1	0	2017
430	Canc Res UK Beatson Inst	1	0	2017
431	Inst Res Biomed	1	0	2014
432	N Carolina State Univ	1	0	2016
433	Univ Texas San Antonio	1	0	2017
434	Taipei Vet Gen Hosp	1	0	2017
435	Icahn Sch Med Mt Sinai	1	0	2016
436	Excellence Cluster Syst Neurol SYNERGY	1	0	2016
437	Heidelberg Sch Chinese Med	1	0	2015
438	Univ Brescia	1	0	2017

## Sheet: Table 4 & Figure 4
rank	author	documents	cluster
1	stockwell, brent r.	39	4
2	tang, daolin	36	1
3	kang, rui	35	1
4	conrad, marcus	31	3
5	linkermann, andreas	26	8
6	dixon, scott j.	22	4
7	angeli, jose pedro friedmann	14	3
8	toyokuni, shinya	13	6
9	liu, jiao	13	1
10	kroemer, guido	13	1
11	kagan, valerian e.	13	2
12	jiang, xuejun	12	7
13	bayir, hulya	12	2
14	xie, yangchun	11	1
15	vandenabeele, peter	11	2
16	gu, wei	11	22
17	vanden berghe, tom	10	2
18	kobayashi, sho	10	10
19	tyurina, yulia y.	9	2
20	schreiber, stuart l.	9	4
21	maher, pamela	9	3
22	liu, yang	9	1
23	fulda, simone	9	2
24	fujii, junichi	9	10
25	zhou, hong-hao	8	7
26	skouta, rachid	8	4
27	shang, peng	8	17
28	pratt, derek a.	8	5
29	ortiz, alberto	8	8
30	mao, xiao-yuan	8	7
31	gan, boyi	8	9
32	efferth, thomas	8	14
33	bush, ashley i.	8	13
34	ayton, scott	8	13
35	zhu, shan	7	1
36	zheng, xiuwen	7	19
37	zhang, wei	7	7
38	yang, wan seok	7	4
39	wang, fudi	7	6
40	ursini, fulvio	7	3
41	sun, xiaofang	7	1
42	martin-sanchez, diego	7	8
43	lotze, michael t.	7	1
44	liu, shuang	7	12
45	klionsky, daniel j.	7	1
46	jiang, li	7	6
47	eaton, john k.	7	4
48	dai, zhichao	7	19
49	zhao, mingyi	6	18
50	zhang, yilei	6	9
51	zhang, yan	6	5
52	zhang, lin	6	1
53	zhang, feng	6	11
54	wang, min	6	12
55	wang, jian	6	4
56	wang, hong	6	2
57	wang, hao	6	6
58	tonnus, wulf	6	8
59	szarka, andras	6	26
60	song, xinxin	6	1
61	shin, daiha	6	25
62	shimada, kenichi	6	4
63	shah, ron	6	5
64	schreiber, rainer	6	15
65	roh, jong-lyel	6	25
66	ratan, rajiv r.	6	24
67	ousingsawat, jiraporn	6	15
68	mbaveng, armelle t.	6	14
69	magtanong, leslie	6	4
70	lv, huanhuan	6	17
71	li, bo	6	5
72	kunzelmann, karl	6	15
73	kuete, victor	6	14
74	krautwald, stefan	6	2
75	koppula, pranavi	6	9
76	jiang, le	6	22
77	homma, takujiro	6	10
78	gao, minghui	6	7
79	devos, david	6	13
80	chen, xin	6	17
81	bartlett, david l.	6	16
82	zhuang, li	5	9
83	zhu, ping	5	18
84	zhu, hong	5	6
85	zheng, shizhong	5	11
86	zhang, zili	5	11
87	zhang, yue	5	32
88	zhang, xueyan	5	18
89	zhang, jun	5	7
90	zeh, herbert j.	5	1
91	zandkarimi, fereshteh	5	5
92	yao, xiuxiu	5	19
93	yamada, ken-ichi	5	10
94	xiao, desheng	5	12
95	wurst, wolfgang	5	3
96	wu, qian	5	6
97	wipf, peter	5	2
98	wang, zheng	5	31
99	wang, ying	5	5
100	wang, xu	5	5
101	wang, xin	5	5
102	viswanathan, vasanthi s.	5	4
103	tao, yongguang	5	12
104	roveri, antonella	5	3
105	proneth, bettina	5	3
106	overholtzer, michael	5	7
107	murphy, maureen e.	5	30
108	min, junxia	5	6
109	maiorino, matilde	5	3
110	lorincz, tamas	5	26
111	liu, jie	5	21
112	li, wentong	5	23
113	li, wei	5	9
114	lee, young-sun	5	16
115	lee, yong j.	5	16
116	karuppagounder, saravanan s.	5	24
117	ingold, irina	5	3
118	imai, hirotaka	5	10
119	hugo, christian	5	8
120	hou, wen	5	2
121	gaschler, michael m.	5	2
122	galmiche, antoine	5	20
123	gai, chengcheng	5	23
124	fontecha-barriuso, miguel	5	8
125	doll, sebastian	5	3
126	dai, enyong	5	1
127	culmsee, carsten	5	29
128	chi, jen-tsan	5	28
129	chen, xiaoyuan	5	27
130	chen, gang	5	9
131	chen, dongfeng	5	21
132	chen, anping	5	11
133	chauffert, bruno	5	20
134	bahar, ivet	5	2
135	anders, hans-joachim	5	2

## Sheet:  Table 4 & Figure 5
id	co-cited author	citations
1	dixon, sj	1566
2	yang, ws	1304
3	angeli, jpf	557
4	gao, mh	519
5	linkermann, a	462
6	stockwell, br	462
7	doll, s	413
8	galluzzi, l	383
9	xie, y	344
10	jiang, l	327
11	conrad, m	295
12	kagan, ve	286
13	sun, xf	264
14	skouta, r	227
15	yagoda, n	211
16	cao, jy	200
17	hou, w	195
18	seiler, a	191
19	toyokuni, s	190
20	shimada, k	189
21	gaschler, mm	169
22	dolma, s	167
23	imai, h	167
24	louandre, c	160
25	xie, yc	152
26	yuan, h	152
27	degterev, a	147
28	kang, r	141
29	vanden berghe, t	141
30	liu, y	136
31	li, q	135
32	viswanathan, vs	134
33	mancias, jd	132
34	sato, h	125
35	zilka, o	125
36	wang, h	124
37	lewerenz, j	123
38	ingold, i	110
39	yu, y	108
40	brigelius-flohe, r	103
41	hassannia, b	102
42	ayton, s	101
43	shen, zy	101

## Sheet:  Table 5 & Figure 6
rank	term	occurrences	relevance score
1	peroxidation	350	0.0815
2	disease	321	0.4463
3	tumor cell	258	0.6172
4	tumor	186	0.8965
5	review	185	0.5202
6	necroptosis	168	1.0341
7	erastin	148	0.5905
8	injury	141	0.7541
9	necrosis	121	0.9098
10	cell line	113	0.5372
11	ferrostatin-1	111	0.4496
12	neurodegeneration	106	1.058
13	inflammation	99	0.9173
14	cancer therapy	99	0.9665
15	dysfunction	96	0.462
16	peroxide	92	0.1671
17	potential	88	0.2628
18	cell death pathway	86	0.4387
19	release	85	0.3386
20	ferroptosis inhibitor	84	0.458
21	sensitivity	84	0.5478
22	pyroptosis	84	1.6147
23	application	83	0.497
24	pathogenesis	78	0.5164
25	proliferation	78	0.7177
26	cell viability	77	0.9071
27	knockdown	76	0.8266
28	research	75	0.3901
29	cytotoxicity	72	0.8228
30	neuron	71	1.4757
31	anticancer therapy	69	1.235
32	dependent cell death	67	0.1463
33	mda	67	0.9996
34	slc7a11	67	1.0098
35	lipid	66	0.7779
36	regulated necrosis	64	1.2768
38	oxidation	62	0.4955
39	ferroptosis inducer	62	0.6722
37	iron homeostasis	62	0.7481
40	pathology	62	0.9833
41	brain	61	1.2274
42	action	60	0.4977
44	relevance	55	0.3231
43	caspase	55	0.53
45	overexpression	54	0.7341
46	western blot	53	1.1167
48	ferritin	51	0.8913
49	protective effect	50	0.4942
47	cell death mechanism	50	0.6881
50	protection	49	0.5264
51	antioxidant	48	0.2973
52	iron overload	48	0.5186
54	ischemia reperfusion	48	0.8895
53	member	47	0.7719
56	sorafenib	47	1.1677
55	chemotherapy	47	1.29
57	parkinson	46	1.7781
59	viability	45	0.5491
61	ferrous iron	44	0.7204
58	advance	44	0.8695
63	nanomaterial	44	1.3228
60	metastasis	44	1.4361
66	hcc	43	0.7222
62	alzheimer	43	2.4704
74	signal	41	0.65
64	ros production	41	1.0289
65	phospholipid	41	1.2924
76	therapeutic target	40	0.2796
70	new strategy	40	0.4158
68	liproxstatin	40	0.4506
67	radical	40	0.6176
73	induced ferroptosis	40	0.7886
69	lipoxygenase	40	0.8116
71	expression level	40	0.815
72	cell proliferation	40	1.464
78	lipid hydroperoxide	39	0.4273
75	cascade	39	0.6939
81	system xc-	39	1.0704
77	stroke	39	1.8709
85	liver	38	0.4882
87	therapeutic	38	0.5029
82	deferoxamine	38	0.7289
79	malignancy	38	0.9795
86	xct	38	1.2509
80	cancer cell line	38	1.4339
84	aki	38	1.5888
83	neuronal death	38	1.6824
89	inactivation	37	0.4985
88	hallmark	37	0.5838
96	dysregulation	36	0.4363
90	downregulation	36	0.4427
97	protein expression	36	0.9829
91	transcription factor	35	0.5185
98	uptake	35	0.5688
92	biology	35	0.6957
94	rsl3	35	0.7339
95	cancer cell death	35	0.859
93	fenton reaction	35	1.9277
99	prevention	34	0.4357
100	progress	34	0.5268
107	tumor microenvironment	34	2.0196
114	underlying mechanism	33	0.5601
103	transition	33	0.5608
102	prognosis	33	0.6209
101	rat	33	1.0405
104	drug resistance	33	1.1009
106	anticancer	33	1.1026
105	kidney	33	1.2496
115	risk	32	0.3944
108	acsl4	32	0.525
109	biosynthesis	32	0.5931
110	initiation	32	0.6184
112	region	32	1.0964
111	mortality	32	1.1954
113	mirna	32	1.2068
120	link	31	0.4596
117	hydrogen peroxide	31	0.5639
119	ros level	31	0.6041
118	glutamate	31	0.6222
116	organelle	31	0.9478
127	derivative	30	0.3194
124	purpose	30	0.3699
123	endoplasmic reticulum	30	0.5078
125	organ	30	0.5186
122	cisplatin	30	0.818
121	neuroprotection	30	1.3842
126	flow cytometry	30	1.6665
128	interplay	29	0.4877
129	breast cancer	29	0.8834
130	protein level	29	1.126
133	plasma membrane	28	0.5131
132	ros generation	28	0.5955
131	iron level	28	0.8231
135	fatty acid	28	0.8563
134	human health	28	1.0172
136	ferritinophagy	28	1.2716
137	cell death process	27	0.4617
138	oxygen	27	0.634
142	perspective	27	0.658
140	cystine glutamate antiporter	27	0.8959
139	silencing	27	1.3667
141	migration	27	1.6944
144	metabolic pathway	26	0.351
151	key regulator	26	0.415
149	regulatory mechanism	26	0.4462
147	glutathione depletion	26	0.4726
145	induced cell death	26	0.534
148	redox homeostasis	26	0.6334
143	lipid metabolism	26	0.6512
150	necrostatin-1	26	0.9883
146	parthanato	26	2.6812
159	basis	25	0.4064
153	amount	25	0.4933
157	transcription	25	0.5147
154	dna	25	0.5564
152	carcinogenesis	25	0.6231
155	sirna	25	1.047
156	cell growth	25	1.25
158	necrotic cell death	25	1.4478
162	potential role	24	0.2752
168	potential therapeutic target	24	0.3752
160	pathological condition	24	0.3914
166	knockout	24	0.4563
161	transport	24	0.5581
163	organism	24	0.8838
169	advantage	24	0.9761
165	execution	24	0.9942
172	ischemia	24	1.0687
167	dfo	24	1.3269
164	pathophysiology	24	1.3538
170	cell cycle arrest	24	1.4494
171	solute carrier family	24	1.4909
173	detection	23	0.4624
176	target gene	23	0.6064
175	ltd	23	0.6609
177	doxorubicin	23	1.2827
174	polyunsaturated fatty acid	23	1.4797
178	transplantation	23	1.6417
179	biological process	22	0.3726
184	poor prognosis	22	0.5478
183	redox balance	22	0.59
180	panel	22	0.8789
181	ferroptosis resistance	22	0.8802
186	invasion	22	1.4556
185	immunotherapy	22	2.3673
188	hepatocyte	21	0.5466
192	n-acetylcysteine	21	0.6134
182	cardiomyocyte	21	0.8163
194	heart	21	1.2529
191	cystine	21	1.3817
190	inhibitory effect	21	1.5191
189	mlkl	21	2.0042
187	central role	20	0.5989
200	ros accumulation	20	0.8099
196	senescence	20	0.8524
193	clinical trial	20	0.968
199	morbidity	20	1.4604
195	lung cancer	20	2.1352
209	nuclear factor	19	0.2761
201	maintenance	19	0.3622
212	iron chelation	19	0.3951
205	series	19	0.5267
197	combination therapy	19	0.5389
206	specific inhibitor	19	0.5426
198	cell type	19	0.6297
203	nuclear factor erythroid	19	0.6564
211	melanoma	19	0.8187
210	dna damage	19	0.8496
207	immune response	19	0.8819
213	immune system	19	1.2551
215	tumor suppression	19	1.4211
214	therapeutic intervention	19	1.4974
216	sulfasalazine	19	1.5075
202	kidney injury	19	1.7312
208	glioma	19	2.0119
224	novel	18	0.3082
218	possibility	18	0.3747
226	lipid ros	18	0.4334
225	hif	18	0.4376
222	ferroptotic death	18	0.5903
221	potency	18	0.6068
219	free iron	18	0.8132
230	serum	18	0.8187
217	poly	18	0.864
204	autophagic cell death	18	0.987
223	cell cycle	18	1.1389
220	intracerebral hemorrhage	18	2.7869
233	cleavage	17	0.393
250	pathological process	17	0.4
239	animal	17	0.4909
236	diagnosis	17	0.5712
229	er stress	17	0.6089
227	artesunate	17	0.6981
234	mice	17	0.7191
232	chain family member	17	0.7888
235	normal cell	17	0.8372
228	crosstalk	17	0.9408
238	heavy chain	17	1.1826
237	neurotoxicity	17	1.5295
231	kidney disease	17	2.3864
252	oxidative cell death	16	0.4166
242	future	16	0.4338
243	absence	16	0.6406
241	iron chelator deferoxamine	16	0.836
244	degenerative disease	16	0.9052
240	colorectal cancer	16	1.0394
249	plant	16	1.118
251	iron content	16	1.1455
245	limitation	16	1.3506
248	radiotherapy	16	1.8888
246	neuronal loss	16	2.6825
247	molecular pattern	16	2.9471
271	ferroptosis inhibition	15	0.4753
261	gpx4 expression	15	0.5012
265	tissue damage	15	0.5422
266	mitochondrial damage	15	0.543
263	rcd	15	0.5849
254	vitamin e	15	0.6661
260	liver injury	15	0.6944
270	further investigation	15	0.7061
257	immune cell	15	0.7502
268	peptide	15	0.7865
256	potential target	15	0.8366
259	wild type	15	0.8558
253	transferrin receptor	15	0.9989
262	fth1	15	1.085
264	pretreatment	15	1.0971
274	myocardial infarction	15	1.6044
269	pufa	15	1.6255
272	ncoa4	15	2.1851
267	mixed lineage kinase domain	15	2.2259
255	dopaminergic neuron	15	2.283
258	fe3	15	2.8951
273	ich	15	3.1018
280	ferroptosis process	14	0.3815
292	intracellular iron	14	0.4241
287	endothelial cell	14	0.5723
284	pharmacological inhibition	14	0.5786
282	natural product	14	0.5955
295	synergistic effect	14	0.6317
293	excess iron	14	0.6725
281	alpha tocopherol	14	0.8217
288	superoxide dismutase	14	0.8512
283	cellular process	14	0.9312
291	radiation	14	0.9427
279	cystine uptake	14	1.0859
275	immunohistochemistry	14	1.1396
286	transmission electron microscopy	14	1.1764
276	ldh	14	1.2353
285	regulated form	14	1.3152
290	lox	14	1.536
294	oxytosis	14	1.9262
278	traumatic brain injury	14	1.9527
277	mmp	14	2.0439
289	damp	14	2.8412
305	potential mechanism	13	0.2688
300	potential strategy	13	0.3982
310	atf4	13	0.8516
296	cardiovascular disease	13	0.9019
307	gpx	13	0.9255
303	clinic	13	0.9382
301	negative regulator	13	0.9407
304	potent inhibitor	13	1.0074
302	phospholipid peroxidation	13	1.0088
297	selenium	13	1.0666
299	dose dependent manner	13	1.0698
306	ferroptosis sensitivity	13	1.1375
308	tnf-α	13	1.1604
309	heart failure	13	1.9141
312	iron deposition	13	2.0131
298	csc	13	2.2506
311	cancer stem cell	13	2.6331
313	photothermal therapy	13	4.4431
315	novel insight	12	0.4135
325	effective treatment	12	0.4236
330	nadph	12	0.5662
319	novel therapeutic target	12	0.6205
328	fold	12	0.6535
332	nonapoptotic form	12	0.7077
327	bone marrow	12	0.7666
318	fatty acid metabolism	12	0.9662
317	hemoglobin	12	0.9795
321	lpo	12	1.0362
314	gsh synthesis	12	1.098
323	pancreatic cancer	12	1.3505
331	vivo experiment	12	1.4327
316	chemoresistance	12	1.4969
326	future direction	12	1.7475
329	overall survival	12	2.005
322	microrna	12	2.1784
320	mri	12	2.5409
324	receptor interacting protein kinase	12	3.4234
341	paper	11	0.3937
343	vital role	11	0.4436
336	key component	11	0.6424
337	new type	11	0.6931
345	gpx4 activity	11	0.7805
340	gpx4 inhibition	11	1.1169
338	gpx4 inactivation	11	1.1405
335	normal tissue	11	1.335
339	ripk3	11	1.9554
333	neuroinflammation	11	2.3179
344	photodynamic therapy	11	2.4435
334	nsclc	11	2.809
347	bcl	10	0.3748
346	ferroptosis regulation	10	0.53
350	cell membrane	10	0.5605
342	atp	10	0.82
356	z-vad-fmk	10	0.8358
352	gpx4 inhibitor	10	1.0327
351	tumor tissue	10	1.4072
357	immunogenic cell death	10	1.617
348	critical issue	10	1.8735
353	iri	10	2.0351
358	gastric cancer	10	2.0879
354	promising strategy	10	2.2042
349	nuclear receptor coactivator	10	2.3125
355

## Sheet: Table 6
rank	reference	citation	centrality	year
1	Stockwell BR, 2017, CELL, V171, P273, DOI 10.1016/j.cell.2017.09.021	433	0	2017
2	Yang WS, 2014, CELL, V156, P317, DOI 10.1016/j.cell.2013.12.010	374	0.01	2014
3	Xie Y, 2016, CELL DEATH DIFFER, V23, P369, DOI 10.1038/cdd.2015.158	335	0	2016
4	Jiang L, 2015, NATURE, V520, P57, DOI 10.1038/nature14344	279	0.03	2015
5	Doll S, 2017, NAT CHEM BIOL, V13, P91	276	0.02	2017
6	Yang WS, 2016, TRENDS CELL BIOL, V26, P165, DOI 10.1016/j.tcb.2015.10.014	273	0	2016
7	Angeli JPF, 2014, NAT CELL BIOL, V16, P1180, DOI 10.1038/ncb3064	271	0.02	2014
8	Gao MH, 2015, MOL CELL, V59, P298, DOI 10.1016/j.molcel.2015.06.011	240	0.01	2015
9	Kagan VE, 2017, NAT CHEM BIOL, V13, P81	234	0.02	2017
10	Yang WS, 2016, P NATL ACAD SCI USA, V113, P0, DOI 10.1073/pnas.1603244113	196	0.01	2016
11	Sun XF, 2016, HEPATOLOGY, V63, P173, DOI 10.1002/hep.28251	189	0.02	2016
12	Hou W, 2016, AUTOPHAGY, V12, P1425, DOI 10.1080/15548627.2016.1187366	183	0.01	2016
13	Cao JY, 2016, CELL MOL LIFE SCI, V73, P2195, DOI 10.1007/s00018-016-2194-1	175	0	2016
14	Dixon SJ, 2012, CELL, V149, P1060, DOI 10.1016/j.cell.2012.03.042	175	0	2012
15	Gao MH, 2016, CELL RES, V26, P1021, DOI 10.1038/cr.2016.95	159	0	2016
16	Skouta R, 2014, J AM CHEM SOC, V136, P4551, DOI 10.1021/ja411006a	158	0.01	2014
17	Dixon SJ, 2014, ELIFE, V3, P0, DOI 10.7554/eLife.02523	156	0.02	2014
18	Linkermann A, 2014, P NATL ACAD SCI USA, V111, P16836, DOI 10.1073/pnas.1415518111	144	0.14	2014
19	Dixon SJ, 2014, NAT CHEM BIOL, V10, P9, DOI 10.1038/nchembio.1416	130	0	2014
20	Viswanathan VS, 2017, NATURE, V547, P453, DOI 10.1038/nature23007	127	0	2017
21	Galluzzi L, 2018, CELL DEATH DIFFER, V25, P486, DOI 10.1038/s41418-017-0012-4	125	0	2018
22	Shimada K, 2016, NAT CHEM BIOL, V12, P497	123	0	2016
23	Zilka O, 2017, ACS CENTRAL SCI, V3, P232, DOI 10.1021/acscentsci.7b00028	122	0	2017
24	Dixon SJ, 2015, ACS CHEM BIOL, V10, P1604, DOI 10.1021/acschembio.5b00245	106	0.01	2015
25	Wenzel SE, 2017, CELL, V171, P628, DOI 10.1016/j.cell.2017.09.044	95	0	2017
26	Do Van B, 2016, NEUROBIOL DIS, V94, P169, DOI 10.1016/j.nbd.2016.05.011	93	0	2016
27	Li Q, 2017, JCI INSIGHT, V2, P0, DOI 10.1172/jci.insight.90777	92	0.01	2017
28	Hangauer MJ, 2017, NATURE, V551, P247, DOI 10.1038/nature24297	91	0	2017
29	Yuan H, 2016, BIOCHEM BIOPH RES CO, V478, P1338, DOI 10.1016/j.bbrc.2016.08.124	91	0	2016
30	Ingold I, 2018, CELL, V172, P409, DOI 10.1016/j.cell.2017.11.048	90	0	2018
31	Chen LJ, 2015, J BIOL CHEM, V290, P28097, DOI 10.1074/jbc.M115.680090	88	0	2015
32	Hambright WS, 2017, REDOX BIOL, V12, P8, DOI 10.1016/j.redox.2017.01.021	84	0	2017
33	Kim SE, 2016, NAT NANOTECHNOL, V11, P977, DOI 10.1038/nnano.2016.164	84	0.01	2016
34	Xie YC, 2017, CELL REP, V20, P1692, DOI 10.1016/j.celrep.2017.07.055	83	0	2017
35	Gao MH, 2019, MOL CELL, V73, P354, DOI 10.1016/j.molcel.2018.10.042	81	0	2019
36	Latunde-Dada GO, 2017, BBA-GEN SUBJECTS, V1861, P1893, DOI 10.1016/j.bbagen.2017.05.019	77	0	2017
37	Yu Y, 2015, MOL CELL ONCOL, V2, P0, DOI 10.1080/23723556.2015.1054549	77	0	2015
38	Doll S, 2019, NATURE, V575, P693, DOI 10.1038/s41586-019-1707-0	76	0	2019
39	Bersuker K, 2019, NATURE, V575, P688, DOI 10.1038/s41586-019-1705-2	75	0	2019
40	Gaschler MM, 2018, NAT CHEM BIOL, V14, P507, DOI 10.1038/s41589-018-0031-6	72	0.01	2018
41	Vanden Berghe T, 2014, NAT REV MOL CELL BIO, V15, P134, DOI 10.1038/nrm3737	72	0	2014
42	Conrad M, 2016, NAT REV DRUG DISCOV, V15, P348, DOI 10.1038/nrd.2015.6	72	0.01	2016
43	Matsushita M, 2015, J EXP MED, V212, P555, DOI 10.1084/jem.20140857	71	0	2015
44	Eling Nils, 2015, Oncoscience, V2, P517	69	0	2015
45	Hayano M, 2016, CELL DEATH DIFFER, V23, P270, DOI 10.1038/cdd.2015.93	68	0	2016
46	Tarangelo A, 2018, CELL REP, V22, P569, DOI 10.1016/j.celrep.2017.12.077	65	0	2018
47	Fang XX, 2019, P NATL ACAD SCI USA, V116, P2672, DOI 10.1073/pnas.1821022116	64	0	2019
48	Mancias JD, 2014, NATURE, V509, P105, DOI 10.1038/nature13148	60	0	2014
49	Feng HZ, 2018, PLOS BIOL, V16, P0, DOI 10.1371/journal.pbio.2006203	58	0	2018
50	Shen ZY, 2018, ADV MATER, V30, P0, DOI 10.1002/adma.201704007	57	0	2018
51	Sun XF, 2016, HEPATOLOGY, V64, P488, DOI 10.1002/hep.28574	50	0	2016
52	Angeli JPF, 2017, TRENDS PHARMACOL SCI, V38, P489, DOI 10.1016/j.tips.2017.02.005	47	0	2017
53	Kwon MY, 2015, ONCOTARGET, V6, P24393, DOI 10.18632/oncotarget.5162	47	0	2015
54	Wang H, 2017, HEPATOLOGY, V66, P449, DOI 10.1002/hep.29117	45	0	2017
55	Wang WM, 2019, NATURE, V569, P270, DOI 10.1038/s41586-019-1170-y	45	0	2019
56	Hassannia B, 2019, CANCER CELL, V35, P830, DOI 10.1016/j.ccell.2019.04.002	44	0	2019
57	Torii S, 2016, BIOCHEM J, V473, P769, DOI 10.1042/BJ20150658	43	0	2016
58	Wang SJ, 2016, CELL REP, V17, P366, DOI 10.1016/j.celrep.2016.09.022	41	0	2016
59	Alim I, 2019, CELL, V177, P1262, DOI 10.1016/j.cell.2019.03.032	41	0	2019
60	Yu HT, 2017, J CELL MOL MED, V21, P648, DOI 10.1111/jcmm.13008	40	0	2017
61	Lachaier E, 2014, ANTICANCER RES, V34, P6417	38	0.07	2014
62	Imai H, 2017, CURR TOP MICROBIOL, V403, P143, DOI 10.1007/82_2016_508	36	0	2017
63	Tang DL, 2019, CELL RES, V29, P347, DOI 10.1038/s41422-019-0164-5	35	0	2019
64	Dodson M, 2019, REDOX BIOL, V23, P0, DOI 10.1016/j.redox.2019.101107	34	0	2019
65	Bogdan AR, 2016, TRENDS BIOCHEM SCI, V41, P274, DOI 10.1016/j.tibs.2015.11.012	33	0	2016
66	Galluzzi L, 2015, CELL DEATH DIFFER, V22, P58, DOI 10.1038/cdd.2014.137	33	0	2015
67	Seibt TM, 2019, FREE RADICAL BIO MED, V133, P144, DOI 10.1016/j.freeradbiomed.2018.09.014	32	0	2019
68	Angeli JPF, 2019, NAT REV CANCER, V19, P405, DOI 10.1038/s41568-019-0149-1	31	0	2019
69	Wu J, 2019, NATURE, V572, P402, DOI 10.1038/s41586-019-1426-6	31	0	2019
70	Yuan H, 2016, BIOCHEM BIOPH RES CO, V478, P838, DOI 10.1016/j.bbrc.2016.08.034	31	0	2016
71	Louandre C, 2013, INT J CANCER, V133, P1732, DOI 10.1002/ijc.28159	29	0.01	2013
72	Brigelius-Flohe R, 2013, BBA-GEN SUBJECTS, V1830, P3289, DOI 10.1016/j.bbagen.2012.11.020	28	0	2013
73	Alvarez SW, 2017, NATURE, V551, P639, DOI 10.1038/nature24637	27	0	2017
74	Louandre C, 2015, CANCER LETT, V356, P971, DOI 10.1016/j.canlet.2014.11.014	26	0	2015
75	Linkermann A, 2014, NAT REV IMMUNOL, V14, P759, DOI 10.1038/nri3743	25	0.03	2014
76	Zheng DW, 2017, NANO LETT, V17, P284, DOI 10.1021/acs.nanolett.6b04060	24	0	2017
77	Conrad M, 2018, GENE DEV, V32, P602, DOI 10.1101/gad.314674.118	23	0	2018
78	Sun LM, 2012, CELL, V148, P213, DOI 10.1016/j.cell.2011.11.031	21	0.09	2012
79	Sun X, 2015, ONCOGENE, V34, P5617, DOI 10.1038/onc.2015.32	20	0	2015
80	Linkermann A, 2013, P NATL ACAD SCI USA, V110, P12024, DOI 10.1073/pnas.1305538110	19	0.07	2013
81	Krainz T, 2016, ACS CENTRAL SCI, V2, P653, DOI 10.1021/acscentsci.6b00199	19	0	2016
82	Shi JJ, 2015, NATURE, V526, P660, DOI 10.1038/nature15514	18	0	2015
83	Torti SV, 2013, NAT REV CANCER, V13, P342, DOI 10.1038/nrc3495	18	0	2013
84	Gaschler MM, 2017, BIOCHEM BIOPH RES CO, V482, P419, DOI 10.1016/j.bbrc.2016.10.086	14	0	2017
85	Zhu S, 2017, CANCER RES, V77, P2064, DOI 10.1158/0008-5472.CAN-16-1979	13	0	2017
86	Guiney SJ, 2017, NEUROCHEM INT, V104, P34, DOI 10.1016/j.neuint.2017.01.004	13	0	2017
87	Wortmann M, 2013, CIRC RES, V113, P408, DOI 10.1161/CIRCRESAHA.113.279984	13	0	2013
88	Neitemeier S, 2017, REDOX BIOL, V12, P558, DOI 10.1016/j.redox.2017.03.007	12	0	2017
89	Pasparakis M, 2015, NATURE, V517, P311, DOI 10.1038/nature14191	12	0	2015
90	Ou Y, 2016, P NATL ACAD SCI USA, V113, P0, DOI 10.1073/pnas.1607152113	12	0	2016
91	Galluzzi L, 2012, CELL DEATH DIFFER, V19, P107, DOI 10.1038/cdd.2011.96	12	0	2012
92	Doll S, 2017, IUBMB LIFE, V69, P423, DOI 10.1002/iub.1616	11	0	2017
93	Carlson BA, 2016, REDOX BIOL, V9, P22, DOI 10.1016/j.redox.2016.05.003	11	0	2016
94	Zille M, 2017, STROKE, V48, P1033, DOI 10.1161/STROKEAHA.116.015609	11	0	2017
95	Ma S, 2016, CELL DEATH DIS, V7, P0, DOI 10.1038/cddis.2016.208	11	0	2016
96	Oberst A, 2011, NATURE, V471, P363, DOI 10.1038/nature09852	11	0.01	2011
97	Takahashi N, 2012, CELL DEATH DIS, V3, P0, DOI 10.1038/cddis.2012.176	11	0.01	2012
98	Wang HY, 2014, MOL CELL, V54, P133, DOI 10.1016/j.molcel.2014.03.003	10	0.03	2014
99	Schott C, 2015, FRONT ONCOL, V5, P0, DOI 10.3389/fonc.2015.00131	10	0	2015
100	Linkermann A, 2012, KIDNEY INT, V81, P751, DOI 10.1038/ki.2011.450	10	0	2012
101	Kaiser WJ, 2013, J BIOL CHEM, V288, P31268, DOI 10.1074/jbc.M113.462341	10	0.02	2013
102	Kaczmarek A, 2013, IMMUNITY, V38, P209, DOI 10.1016/j.immuni.2013.02.003	9	0.01	2013
103	Li TY, 2012, CELL, V149, P1269, DOI 10.1016/j.cell.2012.04.026	9	0	2012
104	Fuchs Y, 2011, CELL, V147, P742, DOI 10.1016/j.cell.2011.10.033	9	0	2011
105	Shimada K, 2016, CELL CHEM BIOL, V23, P225, DOI 10.1016/j.chembiol.2015.11.016	9	0	2016
106	Cai ZY, 2014, NAT CELL BIOL, V16, P55, DOI 10.1038/ncb2883	8	0.09	2014
107	Dondelinger Y, 2014, CELL REP, V7, P971, DOI 10.1016/j.celrep.2014.04.026	8	0	2014
108	Kayagaki N, 2015, NATURE, V526, P666, DOI 10.1038/nature15541	7	0	2015
109	Jennis M, 2016, GENE DEV, V30, P918, DOI 10.1101/gad.275891.115	7	0	2016
110	Ooko E, 2015, PHYTOMEDICINE, V22, P1045, DOI 10.1016/j.phymed.2015.08.002	7	0	2015
111	Brady CA, 2011, CELL, V145, P571, DOI 10.1016/j.cell.2011.03.035	7	0	2011
112	Weiwer M, 2012, BIOORG MED CHEM LETT, V22, P1822, DOI 10.1016/j.bmcl.2011.09.047	7	0	2012
113	Hofmans S, 2016, J MED CHEM, V59, P2041, DOI 10.1021/acs.jmedchem.5b01641	7	0	2016
114	Chen X, 2014, CELL RES, V24, P105, DOI 10.1038/cr.2013.171	7	0.06	2014
115	Upton JW, 2012, CELL HOST MICROBE, V11, P290, DOI 10.1016/j.chom.2012.01.016	7	0.12	2012
116	Wu JF, 2013, CELL RES, V23, P994, DOI 10.1038/cr.2013.91	7	0.01	2013
117	Rickard JA, 2014, CELL, V157, P1175, DOI 10.1016/j.cell.2014.04.019	6	0	2014
118	Yoo SE, 2012, FREE RADICAL BIO MED, V52, P1820, DOI 10.1016/j.freeradbiomed.2012.02.043	6	0	2012
119	Gorrini C, 2013, NAT REV DRUG DISCOV, V12, P931, DOI 10.1038/nrd4002	6	0	2013
120	Hildebrand JM, 2014, P NATL ACAD SCI USA, V111, P15072, DOI 10.1073/pnas.1408987111	6	0	2014
121	Wolpaw AJ, 2011, P NATL ACAD SCI USA, V108, P0, DOI 10.1073/pnas.1106149108	6	0.05	2011
122	Xie YC, 2016, BIOCHEM BIOPH RES CO, V473, P775, DOI 10.1016/j.bbrc.2016.03.052	5	0	2016
123	Kuhn H, 2015, BBA-MOL CELL BIOL L, V1851, P308, DOI 10.1016/j.bbalip.2014.10.002	5	0	2015
124	Murphy JM, 2013, IMMUNITY, V39, P443, DOI 10.1016/j.immuni.2013.06.018	5	0	2013
125	Timmerman LA, 2013, CANCER CELL, V24, P450, DOI 10.1016/j.ccr.2013.08.020	5	0	2013
126	Sehm T, 2016, ONCOTARGET, V7, P36021, DOI 10.18632/oncotarget.8651	5	0	2016
127	Zhang DW, 2009, SCIENCE, V325, P332, DOI 10.1126/science.1172308	5	0	2009
128	Lorincz T, 2015, PATHOL ONCOL RES, V21, P1115, DOI 10.1007/s12253-015-9946-3	5	0	2015
129	Hanahan D, 2011, CELL, V144, P646, DOI 10.1016/j.cell.2011.02.013	5	0	2011
130	Greenshields AL, 2017, MOL CARCINOGEN, V56, P75, DOI 10.1002/mc.22474	5	0	2017
131	Kaiser WJ, 2011, NATURE, V471, P368, DOI 10.1038/nature09857	5	0.01	2011
132	Andrabi SA, 2014, P NATL ACAD SCI USA, V111, P10209, DOI 10.1073/pnas.1405158111	5	0	2014
133	Liu Y, 2015, BIOL PHARM BULL, V38, P1234, DOI 10.1248/bpb.b15-00048	5	0	2015
134	Cramer SL, 2017, NAT MED, V23, P120, DOI 10.1038/nm.4232	5	0	2017
135	Vandenabeele P, 2010, NAT REV MOL CELL BIO, V11, P700, DOI 10.1038/nrm2970	5	0	2010
136	Li JX, 2012, CELL, V150, P339, DOI 10.1016/j.cell.2012.06.019	5	0	2012
137	Conrad M, 2012, AMINO ACIDS, V42, P231, DOI 10.1007/s00726-011-0867-5	5	0	2012
138	Dannappel M, 2014, NATURE, V513, P90, DOI 10.1038/nature13608	5	0	2014
139	Galmiche A, 2010, MOL CANCER RES, V8, P1116, DOI 10.1158/1541-7786.MCR-10-0029	4	0	2010
140	Vaseva AV, 2012, CELL, V149, P1536, DOI 10.1016/j.cell.2012.05.014	4	0	2012
141	He SD, 2009, CELL, V137, P1100, DOI 10.1016/j.cell.2009.05.021	4	0	2009
142	Linkermann A, 2014, NEW ENGL J MED, V370, P455, DOI 10.1056/NEJMra1310050	4	0	2014
143	Coriat R, 2012, MOL CANCER THER, V11, P2284, DOI 10.1158/1535-7163.MCT-12-0093	4	0.05	2012
144	Kayagaki N, 2011, NATURE, V479, P117, DOI 10.1038/nature10558	3	0	2011
145	Doitsh G, 2014, NATURE, V505, P509, DOI 10.1038/nature12940	3	0	2014
146	Thapa RJ, 2013, P NATL ACAD SCI USA, V110, P0, DOI 10.1073/pnas.1301218110	3	0	2013
147	Rosenbaum DM, 2010, J NEUROSCI RES, V88, P1569, DOI 10.1002/jnr.22314	3	0.01	2010
148	Moriwaki K, 2013, GENE DEV, V27, P1640, DOI 10.1101/gad.223321.113	3	0	2013
149	Christofferson DE, 2010, CURR OPIN CELL BIOL, V22, P263, DOI 10.1016/j.ceb.2009.12.003	3	0	2010
150	Dillon CP, 2012, CELL REPORTS, V1, P401, DOI 10.1016/j.celrep.2012.03.010	3	0	2012
151	Kang TB, 2013, IMMUNITY, V38, P27, DOI 10.1016/j.immuni.2012.09.015	3	0	2013
152	Trachootham D, 2009, NAT REV DRUG DISCOV, V8, P579, DOI 10.1038/nrd2803	3	0	2009
153	Hamacher-Brady A, 2011, J BIOL CHEM, V286, P6587, DOI 10.1074/jbc.M110.210047	3	0	2011
154	Degterev A, 2013, CELL DEATH DIFFER, V20, P366, DOI 10.1038/cdd.2012.133	3	0	2013
155	Upton JW, 2010, CELL HOST MICROBE, V7, P302, DOI 10.1016/j.chom.2010.03.006	3	0	2010
156	Hentze MW, 2010, CELL, V142, P24, DOI 10.1016/j.cell.2010.06.028	3	0	2010
157	Duprez L, 2011, IMMUNITY, V35, P908, DOI 10.1016/j.immuni.2011.09.020	3	0	2011
158	Bergsbaken T, 2009, NAT REV MICROBIOL, V7, P99, DOI 10.1038/nrmicro2070	3	0.12	2009
159	Cho Y, 2009, CELL, V137, P1112, DOI 10.1016/j.cell.2009.05.037	3	0	2009
160	Tait SWG, 2013, CELL REP, V5, P878, DOI 10.1016/j.celrep.2013.10.034	3	0.03	2013
161	Ishimoto T, 2011, CANCER CELL, V19, P387, DOI 10.1016/j.ccr.2011.01.038	3	0	2011
162	Karch J, 2012, CIRC RES, V111, P1258, DOI 10.1161/CIRCRESAHA.112.280990	2	0	2012
163	Zhang HB, 2011, NATURE, V471, P373, DOI 10.1038/nature09878	2	0	2011
164	Tait SWG, 2010, NAT REV MOL CELL BIO, V11, P621, DOI 10.1038/nrm2952	2	0	2010
165	Anastassiadis T, 2011, NAT BIOTECHNOL, V29, P1039, DOI 10.1038/nbt.2017	2	0	2011
166	Linkermann A, 2013, AM J TRANSPLANT, V13, P2797, DOI 10.1111/ajt.12448	2	0	2013
167	Linkermann A, 2013, J AM SOC NEPHROL, V24, P1545, DOI 10.1681/ASN.2012121169	2	0	2013
168	Ueta T, 2012, J BIOL CHEM, V287, P7675, DOI 10.1074/jbc.M111.335174	2	0	2012
169	Zhao J, 2012, P NATL ACAD SCI USA, V109, P5322, DOI 10.1073/pnas.1200012109	2	0	2012
170	Baumann K, 2012, NAT REV MOL CELL BIO, V13, P480, DOI 10.1038/nrm3401	2	0	2012
171	Bonnet MC, 2011, IMMUNITY, V35, P572, DOI 10.1016/j.immuni.2011.08.014	2	0	2011
172	Yang W S, 2014, CELL, V0, P0	2	0	2014
173	Sauer JD, 2011, P NATL ACAD SCI USA, V108, P12419, DOI 10.1073/pnas.1019041108	2	0	2011
174	Stratton MR, 2009, NATURE, V458, P719, DOI 10.1038/nature07943	2	0	2009
175	Vigil D, 2010, NAT REV CANCER, V10, P842, DOI 10.1038/nrc2960	2	0.01	2010
176	Wang ZG, 2012, CELL, V148, P228, DOI 10.1016/j.cell.2011.11.030	2	0	2012
177	Case CL, 2009, INFECT IMMUN, V77, P1981, DOI 10.1128/IAI.01382-08	2	0	2009
178	Kaiser WJ, 2013, CURR OPIN VIROL, V3, P296, DOI 10.1016/j.coviro.2013.05.019	2	0	2013
179	Miao EA, 2010, NAT IMMUNOL, V11, P1136, DOI 10.1038/ni.1960	2	0	2010
180	Albrecht P, 2010, CNS NEUROL DISORD-DR, V9, P373, DOI 10.2174/187152710791292567	2	0.04	2010
181	Devalaraja-Narashimha K, 2009, AM J PHYSIOL-RENAL, V297, P0, DOI 10.1152/ajprenal.00239.2009	2	0	2009
182	Wang SJ, 2014, CURR OPIN ONCOL, V26, P78, DOI 10.1097/CCO.0000000000000024	2	0	2014
183	Yipp BG, 2012, NAT MED, V18, P1386, DOI 10.1038/nm.2847	2	0	2012
184	Vince JE, 2012, IMMUNITY, V36, P215, DOI 10.1016/j.immuni.2012.01.012	2	0	2012
185	Galluzzi L, 2014, SEMIN CELL DEV BIOL, V35, P24, DOI 10.1016/j.semcdb.2014.02.006	2	0	2014
186	Marine JC, 2010, CELL DEATH DIFFER, V17, P93, DOI 10.1038/cdd.2009.68	2	0	2010
187	Tobaben S, 2011, CELL DEATH DIFFER, V18, P282, DOI 10.1038/cdd.2010.92	2	0	2011
188	Kell DB, 2009, BMC MED GENOMICS, V2, P0, DOI 10.1186/1755-8794-2-2	2	0	2009
189	Case CL, 2013, P NATL ACAD SCI USA, V110, P1851, DOI 10.1073/pnas.1211521110	2	0	2013
190	Zarjou A, 2013, J CLIN INVEST, V123, P4423, DOI 10.1172/JCI67867	2	0	2013
191	Xun ZY, 2012, CELL REP, V2, P1137, DOI 10.1016/j.celrep.2012.10.001	2	0	2012
192	Pinnix ZK, 2010, SCI TRANSL MED, V2, P0	2	0.02	2010
193	Bonora M, 2013, CELL CYCLE, V12, P674, DOI 10.4161/cc.23599	2	0	2013
194	Giorgio V, 2013, P NATL ACAD SCI USA, V110, P5887, DOI 10.1073/pnas.1217823110	2	0	2013
195	Gibson BA, 2012, NAT REV MOL CELL BIO, V13, P411, DOI 10.1038/nrm3376	2	0	2012
196	Yazdanpanah B, 2009, NATURE, V460, P1159, DOI 10.1038/nature08206	2	0	2009
197	Oberst A, 2011, NAT REV MOL CELL BIO, V12, P757, DOI 10.1038/nrm3214	2	0	2011
198	Linkermann A, 2012, NEPHROL DIAL TRANSPL, V27, P3412, DOI 10.1093/ndt/gfs373	2	0	2012
199	Shimizu S, 2012, INT J CANCER, V131, P548, DOI 10.1002/ijc.26374	2	0	2012
200	Trichonas G, 2010, P NATL ACAD SCI USA, V107, P21695, DOI 10.1073/pnas.1009179107	2	0	2010
201	Shulga N, 2012, J CELL SCI, V125, P2995, DOI 10.1242/jcs.103093	2	0	2012
202	Vanden Berghe T, 2010, CELL DEATH DIFFER, V17, P922, DOI 10.1038/cdd.2009.184	2	0	2010
203	Galluzzi L, 2011, INT REV CEL MOL BIO, V289, P1, DOI 10.1016/B978-0-12-386039-2.00001-8	2	0	2011
204	Lukens JR, 2013, NATURE, V498, P224, DOI 10.1038/nature12174	2	0	2013
205	Liu XX, 2011, FEBS LETT, V585, P1363, DOI 10.1016/j.febslet.2011.04.018	2	0	2011
206	Suzuki S, 2010, P NATL ACAD SCI USA, V107, P7461, DOI 10.1073/pnas.1002459107	2	0	2010
207	Henke N, 2013, CELL DEATH DIS, V4, P0, DOI 10.1038/cddis.2012.216	2	0	2013
208	Robinson N, 2012, NAT IMMUNOL, V13, P954, DOI 10.1038/ni.2397	2	0	2012
209	Guo WJ, 2011, CANCER LETT, V312, P55, DOI 10.1016/j.canlet.2011.07.024	2	0	2011
210	Welz PS, 2011, NATURE, V477, P330, DOI 10.1038/nature10273	2	0	2011
211	Lossi L, 2009, PROG NEUROBIOL, V88, P221, DOI 10.1016/j.pneurobio.2009.01.002	1	0	2009
212	Gannon Hugh S, 2012, Genes Cancer, V3, P209, DOI 10.1177/1947601912455324	1	0	2012
213	Karuppagounder SS, 2012, J CEREBR BLOOD F MET, V32, P1347, DOI 10.1038/jcbfm.2012.28	1	0	2012
214	Pal R, 2010, BIOCHEM BIOPH RES CO, V392, P567, DOI 10.1016/j.bbrc.2010.01.071	1	0	2010
215	Kamata T, 2009, CANCER SCI, V100, P1382, DOI 10.1111/j.1349-7006.2009.01207.x	1	0	2009
216	Safarzadeh E, 2014, ADV PHARM BULL, V4, P421, DOI 10.5681/apb.2014.062	1	0	2014
217	Fraisl P, 2009, NAT REV DRUG DISCOV, V8, P139, DOI 10.1038/nrd2761	1	0	2009
218	Basso M, 2012, J NEUROSCI, V32, P6561, DOI 10.1523/JNEUROSCI.3353-11.2012	1	0	2012
219	Anwar SL, 2014, J PATHOL, V233, P392, DOI 10.1002/path.4376	1	0.01	2014
220	von Moltke J, 2013, ANNU REV IMMUNOL, V31, P73, DOI 10.1146/annurev-immunol-032712-095944	1	0	2013
221	Reisetter AC, 2011, J BIOL CHEM, V286, P21844, DOI 10.1074/jbc.M111.238519	1	0	2011
222	Thomasova D, 2012, NEOPLASIA, V14, P1097, DOI 10.1593/neo.121534	1	0	2012
223	Yabuki Y, 2013, NEUROSCIENCE, V250, P394, DOI 10.1016/j.neuroscience.2013.07.017	1	0	2013
224	Jung KJ, 2013, BBA-MOL BASIS DIS, V1832, P1989, DOI 10.1016/j.bbadis.2013.06.015	1	0	2013
225	Bolotina VM, 2008, J PHYSIOL-LONDON, V586, P3035, DOI 10.1113/jphysiol.2008.154997	1	0	2008
226	Ivanov S D, 2013, Radiatsionnaya Biologiya Radioekologiya, V53, P296, DOI 10.7868/S0869803113030065	1	0	2013
227	Li H, 2013, BRIT J PHARMACOL, V170, P489, DOI 10.1111/bph.12111	1	0	2013
228	Ramirez-Peinado S, 2011, CANCER RES, V71, P6796, DOI 10.1158/0008-5472.CAN-11-0759	1	0	2011
229	Lu M, 2013, CANCER CELL, V23, P618, DOI 10.1016/j.ccr.2013.03.013	1	0	2013
230	Allam R, 2011, J AM SOC NEPHROL, V22, P2016, DOI 10.1681/ASN.2011010045	1	0	2011
231	McGill MR, 2012, TOXICOL APPL PHARM, V264, P387, DOI 10.1016/j.taap.2012.08.015	1	0	2012
232	Heimer-McGinn V, 2011, GENESIS, V49, P942, DOI 10.1002/dvg.20777	1	0	2011
233	Radi E, 2014, J ALZHEIMERS DIS, V42, P0, DOI 10.3233/JAD-132738	1	0	2014
234	Shukla N, 2012, CLIN CANCER RES, V18, P748, DOI 10.1158/1078-0432.CCR-11-2056	1	0	2012
235	Kabil O, 2011, ANTIOXID REDOX SIGN, V15, P363, DOI 10.1089/ars.2010.3781	1	0	2011
236	Tait SWG, 2014, J CELL SCI, V127, P2135, DOI 10.1242/jcs.093575	1	0	2014
237	Chiou JF, 2009, CANCER BIOL THER, V8, P1904, DOI 10.4161/cbt.8.20.9436	1	0	2009
238	Kijima H, 2008, BMC CANCER, V8, P0, DOI 10.1186/1471-2407-8-167	1	0	2008
239	Jiang P, 2013, TOXICOL MECH METHOD, V23, P396, DOI 10.3109/15376516.2013.769655	1	0	2013
240	Sun DD, 2014, TRANSL STROKE RES, V5, P1, DOI 10.1007/s12975-014-0324-3	1	0	2014
241	Seib TM, 2011, GLIA, V59, P1387, DOI 10.1002/glia.21176	1	0	2011
242	Hilliard SA, 2014, DEV BIOL, V387, P1, DOI 10.1016/j.ydbio.2014.01.009	1	0	2014
243	Xie T, 2013, STRUCTURE, V21, P493, DOI 10.1016/j.str.2013.01.016	1	0	2013
244	Yang LC, 2014, NAT COMMUN, V5, P0, DOI 10.1038/ncomms5436	1	0	2014
245	Mulay SR, 2012, KIDNEY INT, V81, P1199, DOI 10.1038/ki.2011.482	1	0	2012
246	Reiling JH, 2011, P NATL ACAD SCI USA, V108, P11756, DOI 10.1073/pnas.1018098108	1	0	2011
247	Wang PY, 2013, NEW ENGL J MED, V368, P1027, DOI 10.1056/NEJMoa1214091	1	0	2013
248	Kobayashi S, 2015, J BIOL CHEM, V290, P8778, DOI 10.1074/jbc.M114.625053	1	0	2015
249	Gueron G, 2014, ONCOTARGET, V5, P4087, DOI 10.18632/oncotarget.1826	1	0	2014
250	Sabirov RZ, 2013, PLOS ONE, V8, P0, DOI 10.1371/journal.pone.0055646	1	0	2013
251	De Domenico I, 2009, BLOOD, V114, P4546, DOI 10.1182/blood-2009-05-224188	1	0	2009
252	Shoji-Kawata S, 2013, NATURE, V494, P201, DOI 10.1038/nature11866	1	0	2013
253	Gorres KL, 2010, CRIT REV BIOCHEM MOL, V45, P106, DOI 10.3109/10409231003627991	1	0	2010
254	Gamcsik MP, 2012, BIOMARKERS, V17, P671, DOI 10.3109/1354750X.2012.715672	1	0	2012
255	Chen QY, 2012, MOL CELL BIOCHEM, V359, P389, DOI 10.1007/s11010-011-1033-9	1	0	2012
256	Patch RJ, 2011, J MED CHEM, V54, P788, DOI 10.1021/jm101063h	1	0	2011
257	Duce JA, 2010, CELL, V142, P857, DOI 10.1016/j.cell.2010.08.014	1	0	2010
258	Pampliega O, 2011, J NEUROINFLAMM, V8, P0, DOI 10.1186/1742-2094-8-63	1	0	2011
259	Chinta SJ, 2012, PARKINSONS DIS-US, V2012, P0, DOI 10.1155/2012/364684	1	0	2012
260	Koh MY, 2012, TRENDS BIOCHEM SCI, V37, P364, DOI 10.1016/j.tibs.2012.06.004	1	0	2012
261	Immenschuh S, 2010, CURR DRUG TARGETS, V11, P1541, DOI 10.2174/1389450111009011541	1	0	2010
262	El-Serag HB, 2011, NEW ENGL J MED, V365, P1118, DOI 10.1056/NEJMra1001683	1	0	2011
263	Jomova K, 2011, TOXICOLOGY, V283, P65, DOI 10.1016/j.tox.2011.03.001	1	0	2011
264	Reinhold WC, 2012, CANCER RES, V72, P3499, DOI 10.1158/0008-5472.CAN-12-1370	1	0	2012
265	Ivanov I, 2010, ARCH BIOCHEM BIOPHYS, V503, P161, DOI 10.1016/j.abb.2010.08.016	1	0	2010
266	Miranda FC, 2015, FRONT CELL NEUROSCI, V8, P0, DOI 10.3389/fncel.2014.00438	1	0	2015
267	Ye JB, 2010, EMBO J, V29, P2082, DOI 10.1038/emboj.2010.81	1	0	2010
268	Haynes Richard K, 2013, Infectious Disorders - Drug Targets, V13, P217	1	0	2013
269	Yagoda N, 2007, NATURE, V447, P864, DOI 10.1038/nature05859	1	0	2007
270	Feoktistova M, 2011, MOL CELL, V43, P449, DOI 10.1016/j.molcel.2011.06.011	1	0	2011
271	Overmeyer JH, 2011, MOL CANCER, V10, P0, DOI 10.1186/1476-4598-10-69	1	0	2011
272	Hett EC, 2013, NAT CHEM BIOL, V9, P398	1	0	2013
273	Meller R, 2009, NEUROSCIENTIST, V15, P243, DOI 10.1177/1073858408327809	1	0	2009
274	Jiang L, 2015, NATURE, V0, P0	1	0	2015
275	Button RW, 2014, CELL DEATH DIS, V5, P0, DOI 10.1038/cddis.2014.434	1	0	2014
276	Mullen AR, 2012, NATURE, V481, P385, DOI 10.1038/nature10642	1	0	2012
277	Noack R, 2012, HUM MOL GENET, V21, P150, DOI 10.1093/hmg/ddr450	1	0	2012
278	Mougiakakos D, 2011, BLOOD, V117, P857, DOI 10.1182/blood-2010-09-307041	1	0	2011
279	Hartleben B, 2010, J CLIN INVEST, V120, P1084, DOI 10.1172/JCI39492	1	0	2010
280	Schneider M, 2010, NEOPLASIA, V12, P254, DOI 10.1593/neo.91782	1	0	2010
281	Besancon E, 2008, TRENDS PHARMACOL SCI, V29, P268, DOI 10.1016/j.tips.2008.02.003	1	0	2008
282	Smirnova NA, 2012, BIOCHEMISTRY-MOSCOW+, V77, P1108, DOI 10.1134/S0006297912100033	1	0	2012
283	Li C, 2012, FREE RADICAL BIO MED, V53, P366, DOI 10.1016/j.freeradbiomed.2012.03.007	1	0	2012
284	Lagman M, 2015, PLOS ONE, V10, P0, DOI 10.1371/journal.pone.0118436	1	0	2015
285	Osada-Oka M, 2010, FEBS LETT, V584, P3073, DOI 10.1016/j.febslet.2010.05.046	1	0	2010
286	Shern JF, 2014, CANCER DISCOV, V4, P216, DOI 10.1158/2159-8290.CD-13-0639	1	0	2014
287	Zhang J, 2014, MOL CELL, V56, P205, DOI 10.1016/j.molcel.2014.08.018	1	0	2014
288	Xue X, 2012, CANCER RES, V72, P2285, DOI 10.1158/0008-5472.CAN-11-3836	1	0	2012
289	Han J, 2013, NAT CELL BIOL, V15, P481, DOI 10.1038/ncb2738	1	0	2013
290	El Mjiyad N, 2011, ONCOGENE, V30, P253, DOI 10.1038/onc.2010.466	1	0	2011
291	Sena LA, 2013, IMMUNITY, V38, P225, DOI 10.1016/j.immuni.2012.10.020	1	0	2013
292	Kuete V, 2011, PLANTA MED, V77, P1984, DOI 10.1055/s-0031-1280023	1	0	2011
293	Higashida T, 2011, CURR NEUROVASC RES, V8, P44, DOI 10.2174/156720211794520251	1	0	2011
294	Ivanov S D, 2010, Voprosy Onkologii (St. Petersburg), V56, P692	1	0	2010
295	Song MK, 2014, TRANSL STROKE RES, V5, P17, DOI 10.1007/s12975-013-0314-x	1	0	2014
296	Prins ML, 2008, J CEREBR BLOOD F MET, V28, P1, DOI 10.1038/sj.jcbfm.9600543	1	0	2008
297	Paul BD, 2014, NATURE, V509, P96, DOI 10.1038/nature13136	1	0	2014
298	Wise DR, 2008, P NATL ACAD SCI USA, V105, P18782, DOI 10.1073/pnas.0810199105	1	0	2008
299	Guo SH, 2009, J NEUROCHEM, V108, P1309, DOI 10.1111/j.1471-4159.2009.05877.x	1	0	2009
300	Carr EL, 2010, J IMMUNOL, V185, P1037, DOI 10.4049/jimmunol.0903586	1	0	2010
301	Lo M, 2008, BRIT J CANCER, V99, P464, DOI 10.1038/sj.bjc.6604485	1	0	2008
302	Flugel D, 2012, BLOOD, V119, P1292, DOI 10.1182/blood-2011-08-375014	1	0	2012
303	Sleiman SF, 2011, J NEUROSCI, V31, P6858, DOI 10.1523/JNEUROSCI.0710-11.2011	1	0	2011
304	Shaw AT, 2011, P NATL ACAD SCI USA, V108, P8773, DOI 10.1073/pnas.1105941108	1	0	2011
305	Breuer E, 2014, NAT PRODUCT BIOPROSP, V4, P113, DOI 10.1007/s13659-014-0013-7	1	0	2014
306	Conrad M, 2015, BBA-GEN SUBJECTS, V1850, P1566, DOI 10.1016/j.bbagen.2014.10.020	1	0	2015
307	Wouters BG, 2008, NAT REV CANCER, V8, P851, DOI 10.1038/nrc2501	1	0	2008
308	Mani S, 2014, NITRIC OXIDE BIOL CH, V0, P0	1	0	2014
309	Pylayeva-Gupta Y, 2011, NAT REV CANCER, V11, P761, DOI 10.1038/nrc3106	1	0	2011
310	Tian YM, 2011, J BIOL CHEM, V286, P13041, DOI 10.1074/jbc.M110.211110	1	0	2011
311	Ezzoukhry Z, 2012, INT J CANCER, V131, P2961, DOI 10.1002/ijc.27604	1	0.01	2012
312	Jia J, 2013, NEUROCHEM INT, V62, P1072, DOI 10.1016/j.neuint.2013.04.001	1	0	2013
313	Penna A, 2008, NATURE, V456, P116, DOI 10.1038/nature07338	1	0	2008
314	Kalhan SC, 2011, METABOLISM, V60, P404, DOI 10.1016/j.metabol.2010.03.006	1	0	2011
315	Goldman SJ, 2011, PLOS ONE, V6, P0, DOI 10.1371/journal.pone.0018269	1	0	2011
316	Lopez-Erauskin J, 2012, BRAIN, V135, P3584, DOI 10.1093/brain/aws292	1	0	2012
317	Maddocks ODK, 2011, J MOL MED, V89, P237, DOI 10.1007/s00109-011-0735-5	1	0	2011
318	Chu PWY, 2010, EUR J PHARMACOL, V633, P24, DOI 10.1016/j.ejphar.2010.02.008	1	0	2010
319	Andres NC, 2014, EXP MOL PATHOL, V97, P321, DOI 10.1016/j.yexmp.2014.09.012	1	0.02	2014
320	Dias V, 2013, J PARKINSON DIS, V3, P461, DOI 10.3233/JPD-130230	1	0	2013
321	Xie J, 2010, BMC DEV BIOL, V10, P0, DOI 10.1186/1471-213X-10-76	1	0	2010
322	Cacciatore I, 2010, MOLECULES, V15, P1242, DOI 10.3390/molecules15031242	1	0	2010
323	Kabiraj P, 2014, ACS CHEM NEUROSCI, V5, P1209, DOI 10.1021/cn500214k	1	0	2014
324	Pal R, 2011, BIOCHEM BIOPH RES CO, V404, P324, DOI 10.1016/j.bbrc.2010.11.117	1	0	2011
325	Tan MGK, 2009, EXP BIOL MED, V234, P693, DOI 10.3181/0807-RM-227	1	0	2009
326	Ward RA, 2013, J MED CHEM, V56, P7025, DOI 10.1021/jm400822z	1	0	2013
327	Finkel T, 2011, J CELL BIOL, V194, P7, DOI 10.1083/jcb.201102095	1	0	2011
328	Siegel C, 2011, ACTA PHYSIOL, V203, P225, DOI 10.1111/j.1748-1716.2010.02229.x	1	0	2011
329	Horwedel C, 2010, J MED CHEM, V53, P4842, DOI 10.1021/jm100404t	1	0	2010
330	Zeeberg BR, 2011, BMC BIOINFORMATICS, V12, P0, DOI 10.1186/1471-2105-12-52	1	0	2011
331	Robles-Escajeda E, 2013, PLOS ONE, V8, P0, DOI 10.1371/journal.pone.0073508	1	0	2013
332	Galmiche A, 2008, J BIOL CHEM, V283, P14857, DOI 10.1074/jbc.M709098200	1	0	2008
333	Jansen FH, 2011, ANTICANCER RES, V31, P4417	1	0	2011
334	Liu Y, 2013, P NATL ACAD SCI USA, V110, P20364, DOI 10.1073/pnas.1319661110	1	0	2013
335	Logue SE, 2013, APOPTOSIS, V18, P537, DOI 10.1007/s10495-013-0818-6	1	0	2013
336	Hakroush S, 2014, J AM SOC NEPHROL, V25, P927, DOI 10.1681/ASN.2013070687	1	0	2014
337	Renshaw J, 2013, CLIN CANCER RES, V19, P5940, DOI 10.1158/1078-0432.CCR-13-0850	1	0	2013
338	Xie T, 2013, CELL REP, V5, P70, DOI 10.1016/j.celrep.2013.08.044	1	0	2013
339	Watkins PA, 2007, J LIPID RES, V48, P2736, DOI 10.1194/jlr.M700378-JLR200	1	0	2007
340	Chen WQ, 2008, NEUROBIOL DIS, V31, P433, DOI 10.1016/j.nbd.2008.05.020	1	0	2008
341	Shen YC, 2013, BRIT J CANCER, V108, P72, DOI 10.1038/bjc.2012.559	1	0	2013
342	Fine JM, 2012, EXP BRAIN RES, V219, P381, DOI 10.1007/s00221-012-3101-0	1	0	2012
343	Yang WS, 2012, ACS MED CHEM LETT, V3, P35, DOI 10.1021/ml200195s	1	0	2012
344	Kang YY, 2014, NAT COMMUN, V5, P0, DOI 10.1038/ncomms4672	1	0	2014
345	Smeyne M, 2013, FREE RADICAL BIO MED, V62, P13, DOI 10.1016/j.freeradbiomed.2013.05.001	1	0	2013
346	Pallast S, 2009, J NEUROCHEM, V111, P882, DOI 10.1111/j.1471-4159.2009.06379.x	1	0	2009
347	Lee J, 2013, CURR OPIN CHEM BIOL, V17, P118, DOI 10.1016/j.cbpa.2012.12.022	1	0	2013
348	Ramanathan R, 2014, J AGR FOOD CHEM, V62, P2112, DOI 10.1021/jf404900y	1	0	2014
349	Ma TC, 2013, NEUROBIOL DIS, V49, P13, DOI 10.1016/j.nbd.2012.08.016	1	0	2013
350	Shahripour RB, 2014, BRAIN BEHAV, V4, P108, DOI 10.1002/brb3.208	1	0	2014
351	Zhang Q, 2009, CANCER CELL, V16, P413, DOI 10.1016/j.ccr.2009.09.029	1	0	2009
352	Ward R, 2014, LANCET NEUROL, V13, P1045, DOI 10.1016/S1474-4422(14)70117-6	1	0	2014
353	Guo W, 2008, CANCER RES, V68, P7403, DOI 10.1158/0008-5472.CAN-08-1449	1	0	2008
354	Jaeschke H, 2012, DRUG METAB REV, V44, P88, DOI 10.3109/03602532.2011.602688	1	0	2012
355	Paulson V, 2011, GENE CHROMOSOME CANC, V50, P397, DOI 10.1002/gcc.20864	1	0	2011
356	Salahudeen AA, 2009, SCIENCE, V326, P722, DOI 10.1126/science.1176326	1	0	2009
357	van der Windt GJW, 2012, IMMUNITY, V36, P68, DOI 10.1016/j.immuni.2011.12.007	1	0	2012
358	Knudsen ES, 2014, AM J PATHOL, V184, P574, DOI 10.1016/j.ajpath.2013.10.028	1	0	2014
359	Zheng H, 2013, MOL CELL, V50, P699, DOI 10.1016/j.molcel.2013.04.013	1	0	2013
360	Birsoy K, 2013, NAT GENET, V45, P104, DOI 10.1038/ng.2471	1	0.01	2013
361	Raj L, 2011, NATURE, V475, P231, DOI 10.1038/nature10167	1	0	2011
362	Ratan RR, 2008, ANN NY ACAD SCI, V1147, P383, DOI 10.1196/annals.1427.033	1	0	2008
363	Xi HB, 2014, IUBMB LIFE, V66, P110, DOI 10.1002/iub.1251	1	0	2014
364	Tu XK, 2010, INFLAMMATION, V33, P344, DOI 10.1007/s10753-010-9191-6	1	0	2010
365	Li Yun-Xia, 2008, Neurosci Bull, V24, P89, DOI 10.1007/s12264-008-0089-3	1	0	2008
366	Jackson JG, 2013, ONCOGENE, V32, P4325, DOI 10.1038/onc.2012.610	1	0	2013
367	Suzanne M, 2013, CELL DEATH DIFFER, V20, P669, DOI 10.1038/cdd.2013.11	1	0	2013
368	Boulahbel H, 2009, BIOCHEM SOC T, V37, P291, DOI 10.1042/BST0370291	1	0	2009
369	Hensley CT, 2013, J CLIN INVEST, V123, P3678, DOI 10.1172/JCI69600	1	0	2013
370	Singh J, 2011, NAT REV DRUG DISCOV, V10, P307, DOI 10.1038/nrd3410	1	0	2011
371	Wang RN, 2012, NAT IMMUNOL, V13, P907, DOI 10.1038/ni.2386	1	0	2012
372	Huang J, 2012, CANCER RES, V72, P230, DOI 10.1158/0008-5472.CAN-11-2001	1	0	2012
373	Jang BG, 2012, J TRACE ELEM MED BIO, V26, P85, DOI 10.1016/j.jtemb.2012.04.010	1	0	2012
374	Kitambi SS, 2014, CELL, V157, P0, DOI 10.1016/j.cell.2014.02.021	1	0	2014
375	Ivanov S D, 2013, USP SOVREM BIOL, V133, P581	1	0	2013
376	Parham DM, 2013, ADV ANAT PATHOL, V20, P387, DOI 10.1097/PAP.0b013e3182a92d0d	1	0	2013
377	Deugnier Y, 2011, SEMIN LIVER DIS, V31, P260, DOI 10.1055/s-0031-1286057	1	0	2011
378	Kobayashi S, 2012, FREE RADICAL BIO MED, V53, P2197, DOI 10.1016/j.freeradbiomed.2012.09.040	1	0	2012
379	Khanna A, 2014, TRANSL STROKE RES, V5, P3, DOI 10.1007/s12975-013-0307-9	1	0	2014
380	Xie Z, 2014, NEUROIMMUNOL NEUROIN, V1, P60, DOI 10.4103/2347-8659.139716	1	0	2014
381	Lei P, 2012, NAT MED, V18, P291, DOI 10.1038/nm.2613	1	0	2012
382	Li KY, 2008, HUM MOL GENET, V17, P2265, DOI 10.1093/hmg/ddn127	1	0	2008
383	Zungu M, 2011, AM J PATHOL, V178, P4, DOI 10.1016/j.ajpath.2010.11.030	1	0	2011
384	Mulay SR, 2013, J PATHOL, V230, P322, DOI 10.1002/path.4193	1	0	2013
385	Tymianski M, 2011, NAT NEUROSCI, V14, P1369, DOI 10.1038/nn.2951	1	0	2011
386	Hofer RE, 2009, J NEUROSURG ANESTH, V21, P31, DOI 10.1097/ANA.0b013e31818acfa4	1	0	2009
387	Niatsetskaya Z, 2010, ANTIOXID REDOX SIGN, V12, P435, DOI 10.1089/ars.2009.2800	1	0	2010
388	Hughes RH, 2014, BRAIN RES, V1543, P308, DOI 10.1016/j.brainres.2013.11.020	1	0	2014
389	Levring TB, 2012, SCI REP-UK, V2, P0, DOI 10.1038/srep00266	1	0	2012
390	Tan MS, 2014, CELL DEATH DIS, V5, P0, DOI 10.1038/cddis.2014.348	1	0	2014
391	Grek C, 2014, ENDOPLASMIC RETICULU, V1, P4, DOI 10.2478/ersc-2013-0001	1	0	2014
392	Wang Z, 2012, FEBS OPEN BIO, V2, P103, DOI 10.1016/j.fob.2012.05.002	1	0	2012
393	Cheung EC, 2012, P NATL ACAD SCI USA, V109, P20491, DOI 10.1073/pnas.1206530109	1	0	2012
394	Chen X, 2013, CANCER CELL, V24, P710, DOI 10.1016/j.ccr.2013.11.002	1	0	2013
395	Kon N, 2010, ONCOGENE, V29, P1270, DOI 10.1038/onc.2009.427	1	0	2010
396	Godin C, 2013, ANTICANCER RES, V33, P1415	1	0	2013
397	Toutzaris D, 2010, FREE RADICAL BIO MED, V48, P811, DOI 10.1016/j.freeradbiomed.2009.12.023	1	0	2010
398	Wang JB, 2010, CANCER CELL, V18, P207, DOI 10.1016/j.ccr.2010.08.009	1	0	2010
399	Valente LJ, 2013, CELL REP, V3, P1339, DOI 10.1016/j.celrep.2013.04.012	1	0	2013
400	Wree A, 2014, HEPATOLOGY, V59, P898, DOI 10.1002/hep.26592	1	0	2014
401	Du JH, 2010, CANCER CHEMOTH PHARM, V65, P895, DOI 10.1007/s00280-009-1095-5	1	0	2010
402	Vangeison G, 2008, J NEUROSCI, V28, P1988, DOI 10.1523/JNEUROSCI.5323-07.2008	1	0	2008
403	Li DD, 2011, EXP NEUROL, V230, P302, DOI 10.1016/j.expneurol.2011.05.009	1	0	2011
404	Lee CU, 2012, ANGEW CHEM INT EDIT, V51, P8699, DOI 10.1002/anie.201203341	1	0	2012
405	Tharaux PL, 2012, SEMIN NEPHROL, V32, P394, DOI 10.1016/j.semnephrol.2012.06.011	1	0	2012
406	Zagorodna O, 2012, ONCOGENE, V31, P2738, DOI 10.1038/onc.2011.454	1	0	2012
407	Lee DW, 2009, J BIOL CHEM, V284, P29065, DOI 10.1074/jbc.M109.000638	1	0	2009
408	Luzina EL, 2012, EUR J MED CHEM, V53, P364, DOI 10.1016/j.ejmech.2012.03.026	1	0	2012
409	Miller RM, 2013, J AM CHEM SOC, V135, P5298, DOI 10.1021/ja401221b	1	0	2013
410	Vidyasagar A, 2012, FIBROGENESIS TISSUE, V5, P0, DOI 10.1186/1755-1536-5-7	1	0	2012
411	Winter GE, 2014, NAT CHEM BIOL, V10, P768	1	0	2014
412	Bieging KT, 2012, TRENDS CELL BIOL, V22, P97, DOI 10.1016/j.tcb.2011.10.006	1	0	2012
413	Christofferson DE, 2010, CELL DEATH DIFFER, V17, P1942, DOI 10.1038/cdd.2010.123	1	0.02	2010
414	Zhou RB, 2011, NATURE, V469, P221, DOI 10.1038/nature09663	1	0	2011
415	Pagliarini DJ, 2008, CELL, V134, P112, DOI 10.1016/j.cell.2008.06.016	1	0	2008
416	Zhang T, 2012, CHEM BIOL, V19, P140, DOI 10.1016/j.chembiol.2011.11.010	1	0	2012
417	Park YH, 2013, BBA-PROTEINS PROTEOM, V1834, P292, DOI 10.1016/j.bbapap.2012.08.013	1	0	2013
418	Zhang W, 2012, NAT CELL BIOL, V14, P276, DOI 10.1038/ncb2432	1	0	2012
419	Shi SS, 2013, INFLAMMATION, V36, P1209, DOI 10.1007/s10753-013-9657-4	1	0	2013
420	Vandenabeele P, 2010, SCI SIGNAL, V3, P0, DOI 10.1126/scisignal.3115re4	1	0	2010
421	Liu HP, 2013, CANCER CHEMOTH PHARM, V72, P251, DOI 10.1007/s00280-013-2193-y	1	0	2013
422	Wang YF, 2009, EXP NEUROL, V218, P193, DOI 10.1016/j.expneurol.2009.03.020	1	0	2009
423	Tu YY, 2011, NAT MED, V17, P1217, DOI 10.1038/nm.2471	1	0	2011
424	Lu B, 2012, NATURE, V488, P670, DOI 10.1038/nature11290	1	0	2012
425	Wang ZQ, 2010, J CELL PHYSIOL, V224, P559, DOI 10.1002/jcp.22160	1	0	2010
426	Papandreou I, 2011, BLOOD, V117, P1311, DOI 10.1182/blood-2010-08-303099	1	0	2011
427	Berkers CR, 2013, CELL METAB, V18, P617, DOI 10.1016/j.cmet.2013.06.019	1	0	2013
428	Banjac A, 2008, ONCOGENE, V27, P1618, DOI 10.1038/sj.onc.1210796	1	0.01	2008
429	Wu ZJ, 2013, BIOORG MED CHEM LETT, V23, P4903, DOI 10.1016/j.bmcl.2013.06.073	1	0	2013
430	Aoyama K, 2012, NEUROBIOL DIS, V45, P973, DOI 10.1016/j.nbd.2011.12.016	1	0	2012
431	Mannes AM, 2011, FASEB J, V25, P2135, DOI 10.1096/fj.10-177147	1	0	2011
432	Wanner N, 2014, J AM SOC NEPHROL, V25, P707, DOI 10.1681/ASN.2013050452	1	0	2014
433	Zhou WB, 2012, J AM SOC NEPHROL, V23, P1039, DOI 10.1681/ASN.2011080776	1	0	2012
434	Carette JE, 2011, NAT BIOTECHNOL, V29, P542, DOI 10.1038/nbt.1857	1	0.01	2011
435	Jaramillo-Rangel G, 2013, MOL VIS, V19, P2468	1	0	2013
436	Zheng C, 2014, J MED CHEM, V57, P600, DOI 10.1021/jm401117t	1	0	2014
437	Chua YL, 2010, J BIOL CHEM, V285, P31277, DOI 10.1074/jbc.M110.158485	1	0	2010
438	Kalousi A, 2010, J CELL SCI, V123, P2976, DOI 10.1242/jcs.068122	1	0	2010
439	Yigitkanli K, 2013, ANN NEUROL, V73, P129, DOI 10.1002/ana.23734	1	0	2013
440	Dittmer S, 2008, J BIOL CHEM, V283, P7074, DOI 10.1074/jbc.M704323200	1	0	2008
441	Krumschnabel G, 2010, AQUAT TOXICOL, V99, P73, DOI 10.1016/j.aquatox.2010.04.005	1	0	2010
442	Jackman NA, 2010, GLIA, V58, P1806, DOI 10.1002/glia.21050	1	0	2010
443	Ogle ME, 2012, NEUROBIOL DIS, V45, P733, DOI 10.1016/j.nbd.2011.10.020	1	0	2012
444	Nagy G, 2010, TOXICOL APPL PHARM, V243, P96, DOI 10.1016/j.taap.2009.11.017	1	0	2010
445	Puglisi R, 2012, J CELL PHYSIOL, V227, P1420, DOI 10.1002/jcp.22857	1	0	2012
446	Williams CD, 2010, TOXICOL APPL PHARM, V247, P169, DOI 10.1016/j.taap.2010.07.004	1	0	2010
447	BERGHE TV, 2014, NAT REV MOL CELL BIO, V15, P135, DOI DOI 10.1038/NRM3737	1	0.01	2014
448	Tomasio SM, 2013, MOL BIOSYST, V9, P2408, DOI 10.1039/c3mb70234k	1	0	2013
449	Hine C, 2015, CELL, V160, P132, DOI 10.1016/j.cell.2014.11.048	1	0	2015
450	Skouta R, 2012, BIOORG MED CHEM LETT, V22, P5707, DOI 10.1016/j.bmcl.2012.06.077	1	0	2012
451	Moroz E, 2009, PLOS ONE, V4, P0, DOI 10.1371/journal.pone.0005077	1	0	2009
452	Martin-Perez R, 2014, CANCER RES, V74, P1766, DOI 10.1158/0008-5472.CAN-13-1747	1	0	2014
453	Zhang YF, 2014, TOXICOL LETT, V225, P445, DOI 10.1016/j.toxlet.2014.01.005	1	0	2014
454	Sudarshan S, 2009, MOL CELL BIOL, V29, P4080, DOI 10.1128/MCB.00483-09	1	0	2009
455	Zhang QH, 2013, AUTOPHAGY, V9, P451, DOI 10.4161/auto.23691	1	0	2013
456	Zhang X, 2010, HYPERTENSION, V55, P1412, DOI 10.1161/HYPERTENSIONAHA.109.147066	1	0	2010
457	Takemoto K, 2014, FEBS OPEN BIO, V4, P777, DOI 10.1016/j.fob.2014.08.007	1	0	2014
458	Vu BT, 2011, CURR TOP MICROBIOL, V348, P151, DOI 10.1007/82_2010_110	1	0	2011
459	Loenarz C, 2011, EMBO REP, V12, P63, DOI 10.1038/embor.2010.170	1	0	2011
460	Viatour P, 2011, J EXP MED, V208, P1963, DOI 10.1084/jem.20110198	1	0	2011
461	Guo C, 2013, NEUROBIOL AGING, V34, P562, DOI 10.1016/j.neurobiolaging.2012.05.009	1	0	2013
462	Blum ES, 2012, SCIENCE, V335, P970, DOI 10.1126/science.1215156	1	0.02	2012
463	Chen LJ, 2014, NEUROBIOL AGING, V35, P2552, DOI 10.1016/j.neurobiolaging.2014.05.007	1	0	2014
464	Moskowitz MA, 2010, NEURON, V67, P181, DOI 10.1016/j.neuron.2010.07.002	1	0	2010
465	Xie L, 2009, SCI SIGNAL, V2, P0, DOI 10.1126/scisignal.2000444	1	0	2009
466	Efferth T, 2012, BIOCH ANAL BIOCH, V1, P8	1	0	2012
467	Cairns RA, 2011, NAT REV CANCER, V11, P85, DOI 10.1038/nrc2981	1	0	2011
468	Wang JA, 2011, BIOCHEM J, V434, P365, DOI 10.1042/BJ20101825	1	0	2011
469	Karuppagounder SS, 2013, J NEUROSCI RES, V91, P1066, DOI 10.1002/jnr.23204	1	0	2013
470	Chonghaile TN, 2011, SCIENCE, V334, P1129, DOI 10.1126/science.1206727	1	0	2011
471	Newton K, 2014, SCIENCE, V343, P1357, DOI 10.1126/science.1249361	1	0	2014
472	Lin YT, 2014, J PLANT PHYSIOL, V171, P1, DOI 10.1016/j.jplph.2013.08.009	1	0	2014
473	Medici V, 2010, J HEPATOL, V53, P551, DOI 10.1016/j.jhep.2010.03.029	1	0	2010
474	Chouraqui E, 2013, NEUROTOXICOLOGY, V37, P221, DOI 10.1016/j.neuro.2013.04.013	1	0	2013
475	Smirnova NA, 2010, CHEM BIOL, V17, P380, DOI 10.1016/j.chembiol.2010.03.008	1	0	2010
476	Sahin K, 2010, LIFE SCI, V87, P240, DOI 10.1016/j.lfs.2010.06.014	1	0	2010
477	McConoughey SJ, 2010, EMBO MOL MED, V2, P349, DOI 10.1002/emmm.201000084	1	0	2010
478	Liang YJ, 2013, CELL BIOSCI, V3, P0, DOI 10.1186/2045-3701-3-9	1	0	2013
479	Hikita H, 2010, HEPATOLOGY, V52, P1310, DOI 10.1002/hep.23836	1	0	2010
480	Iadecola C, 2011, NAT MED, V17, P796, DOI 10.1038/nm.2399	1	0	2011
481	Brutsch SH, 2015, ANTIOXID REDOX SIGN, V22, P281, DOI 10.1089/ars.2014.5967	1	0	2015
482	Isom DG, 2011, P NATL ACAD SCI USA, V108, P5260, DOI 10.1073/pnas.1010750108	1	0	2011
483	Sandanger O, 2013, CARDIOVASC RES, V99, P164, DOI 10.1093/cvr/cvt091	1	0	2013
484	Cross BCS, 2012, P NATL ACAD SCI USA, V109, P0, DOI 10.1073/pnas.1115623109	1	0	2012
485	Serafimova IM, 2012, NAT CHEM BIOL, V8, P471	1	0	2012
486	Lin WP, 2014, TUMOR BIOL, V35, P8065, DOI 10.1007/s13277-014-2064-0	1	0	2014
487	Nagel S, 2011, J CEREBR BLOOD F MET, V31, P132, DOI 10.1038/jcbfm.2010.60	1	0	2011
488	Endlich N, 2014, J AM SOC NEPHROL, V25, P681, DOI 10.1681/ASN.2013020178	1	0	2014
489	Aragones J, 2009, CELL METAB, V9, P11, DOI 10.1016/j.cmet.2008.10.001	1	0	2009
490	Lange PS, 2008, J EXP MED, V205, P1227, DOI 10.1084/jem.20071460	1	0	2008
491	Schenone M, 2013, NAT CHEM BIOL, V9, P232	1	0	2013
492	Mah R, 2014, BIOORG MED CHEM LETT, V24, P33, DOI 10.1016/j.bmcl.2013.10.003	1	0	2014
493	Tenev T, 2011, MOL CELL, V43, P432, DOI 10.1016/j.molcel.2011.06.006	1	0	2011
494	Uniacke J, 2012, NATURE, V486, P126, DOI 10.1038/nature11055	1	0	2012
495	Jeon SM, 2012, NATURE, V485, P661, DOI 10.1038/nature11066	1	0	2012
496	Muller T, 2011, KIDNEY INT, V80, P1055, DOI 10.1038/ki.2011.256	1	0	2011
497	Fulda Simone, 2010, Int J Cell Biol, V2010, P214074, DOI 10.1155/2010/214074	1	0	2010
498	Tudek B, 2010, AM J TRANSL RES, V2, P254	1	0	2010
499	Persson Hans L, 2013, J Cell Death, V6, P69, DOI 10.4137/JCD.S13271	1	0	2013
500	Cox AD, 2014, NAT REV DRUG DISCOV, V13, P828, DOI 10.1038/nrd4389	1	0	2014
501	Rossi A, 2010, BRIT J PHARMACOL, V161, P555, DOI 10.1111/j.1476-5381.2010.00930.x	1	0	2010
502	Valencia A, 2013, HUM MOL GENET, V22, P1112, DOI 10.1093/hmg/dds516	1	0	2013
503	Krishna SG S, 2014, EBIOMEDICINE, VI, P0	1	0	2014
504	Tsujita T, 2014, MOL CELL BIOL, V34, P3800, DOI 10.1128/MCB.00110-14	1	0	2014
505	Yang WS, 2008, CHEM BIOL, V15, P234, DOI 10.1016/j.chembiol.2008.02.010	1	0	2008
506	Jain MV, 2013, J CELL MOL MED, V17, P12, DOI 10.1111/jcmm.12001	1	0	2013
507	Seifert HA, 2014, TRANSL STROKE RES, V5, P543, DOI 10.1007/s12975-014-0349-7	1	0	2014
508	Zhao Y, 2010, J CEREB BLOOD FLOW M, V31, P1412	1	0	2010
509	Guichard C, 2012, NAT GENET, V44, P694, DOI 10.1038/ng.2256	1	0	2012
510	Ramanathan A, 2009, P NATL ACAD SCI USA, V106, P22229, DOI 10.1073/pnas.0912074106	1	0	2009
511	Qing GL, 2012, CANCER CELL, V22, P631, DOI 10.1016/j.ccr.2012.09.021	1	0	2012
512	Monroe KM, 2014, SCIENCE, V343, P428, DOI 10.1126/science.1243640	1	0	2014
513	Pearce EL, 2013, IMMUNITY, V38, P633, DOI 10.1016/j.immuni.2013.04.005	1	0	2013
514	Roger VL, 2011, CIRCULATION, V123, P0, DOI 10.1161/CIR.0b013e3182009701	1	0	2011
515	Cheung EC, 2013, DEV CELL, V25, P463, DOI 10.1016/j.devcel.2013.05.001	1	0	2013
516	Chen IL, 2011, J EXP MED, V208, P633, DOI 10.1084/jem.20110251	1	0	2011
517	Ma YH, 2011, MOLECULES, V16, P7551, DOI 10.3390/molecules16097551	1	0	2011
518	Basit F, 2013, CELL DEATH DIFFER, V20, P1161, DOI 10.1038/cdd.2013.45	1	0	2013
519	Lanceta L, 2013, BIOCHEM J, V449, P189, DOI 10.1042/BJ20120936	1	0	2013
520	Zhou WJ, 2010, CHEM BIOL, V17, P285, DOI 10.1016/j.chembiol.2010.02.007	1	0	2010
521	Vashisht AA, 2009, SCIENCE, V326, P718, DOI 10.1126/science.1176333	1	0	2009
522	Choudhari SK, 2013, WORLD J SURG ONCOL, V11, P0, DOI 10.1186/1477-7819-11-118	1	0	2013
523	Circu ML, 2010, FREE RADICAL BIO MED, V48, P749, DOI 10.1016/j.freeradbiomed.2009.12.022	1	0	2010
524	Tang DL, 2011, CELL METAB, V13, P701, DOI 10.1016/j.cmet.2011.04.008	1	0	2011
525	Roychowdhury S, 2013, HEPATOLOGY, V57, P1773, DOI 10.1002/hep.26200	1	0	2013
526	Ramirez-Peinado S, 2013, J BIOL CHEM, V288, P30387, DOI 10.1074/jbc.M113.490581	1	0	2013
527	Cater HL, 2007, J NEUROCHEM, V101, P434, DOI 10.1111/j.1471-4159.2006.04379.x	1	0.01	2007
528	Caro-Maldonado A, 2010, CELL DEATH DIFFER, V17, P1335, DOI 10.1038/cdd.2010.21	1	0	2010
529	Grupe M, 2010, CELL CALCIUM, V48, P1, DOI 10.1016/j.ceca.2010.05.005	1	0	2010
530	Kim KD, 2011, J IMMUNOL, V187, P3620, DOI 10.4049/jimmunol.1100847	1	0	2011
531	Hatfield DL, 2014, TRENDS BIOCHEM SCI, V39, P112, DOI 10.1016/j.tibs.2013.12.007	1	0	2014
532	Remijsen Q, 2011, CELL DEATH DIFFER, V18, P581, DOI 10.1038/cdd.2011.1	1	0	2011
533	Villanueva A, 2011, GASTROENTEROLOGY, V140, P1410, DOI 10.1053/j.gastro.2011.03.006	1	0	2011
534	Ma H, 2011, MOLECULES, V16, P10556, DOI 10.3390/molecules161210556	1	0	2011
535	Yuan JY, 2010, GENE DEV, V24, P2592, DOI 10.1101/gad.1984410	1	0	2010
536	Kiernan MC, 2011, LANCET, V377, P942, DOI 10.1016/S0140-6736(10)61156-7	1	0	2011
537	Mignen O, 2008, J PHYSIOL-LONDON, V586, P419, DOI 10.1113/jphysiol.2007.147249	1	0	2008
538	Won SJ, 2010, J NEUROSCI, V30, P15409, DOI 10.1523/JNEUROSCI.2084-10.2010	1	0	2010
539	Fagan V, 2012, BIOORGAN MED CHEM, V20, P3223, DOI 10.1016/j.bmc.2012.03.063	1	0	2012
540	Mahmoudi GA, 2015, INT MED CASE REP J, V8, P65, DOI 10.2147/IMCRJ.S74563	1	0	2015
541	Hanson LR, 2009, J PHARMACOL EXP THER, V330, P679, DOI 10.1124/jpet.108.149807	1	0	2009
542	Llovet JM, 2008, NEW ENGL J MED, V359, P378, DOI 10.1056/NEJMoa0708857	1	0	2008
543	Fukushima M, 2012, J CELL SCI, V125, P4354, DOI 10.1242/jcs.104919	1	0	2012
544	Henke N, 2012, J BIOL CHEM, V287, P42042, DOI 10.1074/jbc.M112.417212	1	0	2012
545	Diehn M, 2009, NATURE, V458, P780, DOI 10.1038/nature07733	1	0	2009
546	Dongiovanni P, 2008, AM J PATHOL, V172, P738, DOI 10.2353/ajpath.2008.070097	1	0	2008
547	Morris D, 2012, CLIN DEV IMMUNOL, V0, P0, DOI 10.1155/2012/734125	1	0	2012
548	Muaddi H, 2010, MOL BIOL CELL, V21, P3220, DOI 10.1091/mbc.E10-01-0023	1	0	2010
549	Shi YH, 2011, AUTOPHAGY, V7, P1159, DOI 10.4161/auto.7.10.16818	1	0	2011
550	Laleu B, 2010, J MED CHEM, V53, P7715, DOI 10.1021/jm100773e	1	0	2010
551	Mesci P, 2014, BRAIN, V2, P1	1	0	2014
552	McGill MR, 2011, HEPATOLOGY, V53, P974, DOI 10.1002/hep.24132	1	0	2011
553	Fernando J, 2012, J CELL PHYSIOL, V227, P1319, DOI 10.1002/jcp.22843	1	0	2012
554	Lannine BR, 2014, NAT CHEM BIOL, V10, P760	1	0	2014
555	Moujalled DM, 2014, CELL DEATH DIS, V5, P0, DOI 10.1038/cddis.2014.18	1	0	2014
556	Jaeschke H, 2011, LIFE SCI, V88, P737, DOI 10.1016/j.lfs.2011.01.025	1	0	2011
557	Hu WW, 2010, P NATL ACAD SCI USA, V107, P7455, DOI 10.1073/pnas.1001006107	1	0	2010
558	Yin HZ, 2014, BMC CANCER, V14, P0, DOI 10.1186/1471-2407-14-436	1	0	2014
559	Aylon Y, 2011, CURR OPIN GENET DEV, V21, P86, DOI 10.1016/j.gde.2010.10.002	1	0	2011
560	Guenther MK, 2013, CANCER LETT, V337, P200, DOI 10.1016/j.canlet.2013.05.010	1	0	2013
561	Nyhan MJ, 2008, BIOCHEM SOC T, V36, P472, DOI 10.1042/BST0360472	1	0	2008
562	Livesey KM, 2012, CANCER RES, V72, P1996, DOI 10.1158/0008-5472.CAN-11-2291	1	0	2012
563	Kimura Y, 2010, ANTIOXID REDOX SIGN, V12, P1, DOI 10.1089/ars.2008.2282	1	0	2010
564	Liu XR, 2014, TRANSL STROKE RES, V5, P692, DOI 10.1007/s12975-014-0359-5	1	0	2014
565	Fatokun AA, 2013, BRIT J PHARMACOL, V169, P1263, DOI 10.1111/bph.12201	1	0	2013
566	Mandal PK, 2010, J BIOL CHEM, V285, P22244, DOI 10.1074/jbc.M110.121327	1	0	2010
567	Wu H, 2014, ACS CHEM BIOL, V9, P1086, DOI 10.1021/cb4008524	1	0	2014
568	Saddoughi SA, 2013, EMBO MOL MED, V5, P105, DOI 10.1002/emmm.201201283	1	0	2013
569	Aki T, 2012, CELL BIOL TOXICOL, V28, P125, DOI 10.1007/s10565-012-9212-3	1	0	2012
570	Urtishak KA, 2013, BLOOD, V121, P2689, DOI 10.1182/blood-2012-04-425033	1	0	2013
571	Cunha LD, 2013, FRONT CELL INFECT MI, V3, P0, DOI 10.3389/fcimb.2013.00076	1	0.03	2013
572	Galmiche A, 2014, CANCER LETT, V346, P159, DOI 10.1016/j.canlet.2013.12.028	1	0	2014
573	MacIver NJ, 2013, ANNU REV IMMUNOL, V31, P259, DOI 10.1146/annurev-immunol-032712-095956	1	0	2013
574	Kwarcinski FE, 2012, ACS CHEM BIOL, V7, P1910, DOI 10.1021/cb300337u	1	0	2012
575	Ofengeim D, 2013, NAT REV MOL CELL BIO, V14, P727, DOI 10.1038/nrm3683	1	0	2013
576	Fujii J, 2011, J CLIN BIOCHEM NUTR, V49, P70, DOI 10.3164/jcbn.10-138SR	1	0	2011
577	Madisen L, 2010, NAT NEUROSCI, V13, P133, DOI 10.1038/nn.2467	1	0	2010
578	Iurlaro R, 2014, METHOD ENZYMOL, V542, P59, DOI 10.1016/B978-0-12-416618-9.00003-0	1	0	2014
579	Kuster GM, 2010, FREE RADICAL BIO MED, V48, P1182, DOI 10.1016/j.freeradbiomed.2010.01.038	1	0	2010
580	Maltese WA, 2014, AM J PATHOL, V184, P1630, DOI 10.1016/j.ajpath.2014.02.028	1	0	2014
581	Aki T, 2013, TOXICOLOGY, V311, P205, DOI 10.1016/j.tox.2013.07.001	1	0	2013
582	Ray PD, 2012, CELL SIGNAL, V24, P981, DOI 10.1016/j.cellsig.2012.01.008	1	0	2012
583	Ryu JH, 2011, J BIOL CHEM, V286, P6963, DOI 10.1074/jbc.M110.188706	1	0	2011
584	Rutteman GR, 2013, ANTICANCER RES, V33, P1819	1	0	2013
585	Bogeski I, 2010, SCI SIGNAL, V3, P0, DOI 10.1126/scisignal.2000672	1	0	2010
586	Wang YF, 2011, SCI SIGNAL, V4, P0, DOI 10.1126/scisignal.2000902	1	0	2011
587	Macarron R, 2011, NAT REV DRUG DISCOV, V10, P188, DOI 10.1038/nrd3368	1	0	2011
588	Yeh SH, 2011, BRAIN PATHOL, V21, P249, DOI 10.1111/j.1750-3639.2010.00443.x	1	0	2011
589	Gant VU, 2014, J VIROL, V88, P5912, DOI 10.1128/JVI.03032-13	1	0	2014
590	Stowe AM, 2008, J CEREBR BLOOD F MET, V28, P612, DOI 10.1038/sj.jcbfm.9600560	1	0	2008
591	Siddiq A, 2009, J NEUROSCI, V29, P8828, DOI 10.1523/JNEUROSCI.1779-09.2009	1	0	2009
592	Wei G, 2010, INT J CANCER, V127, P2949, DOI 10.1002/ijc.25498	1	0	2010
593	Yamasaki T, 2011, NEW ENGL J MED, V365, P576, DOI 10.1056/NEJMc1105726	1	0	2011
594	Dasgupta A, 2012, ASN NEURO, V4, P0, DOI 10.1042/AN20110064	1	0	2012
595	De Bundel D, 2011, J NEUROSCI, V31, P5792, DOI 10.1523/JNEUROSCI.5465-10.2011	1	0	2011
596	McGill MR, 2013, TOXICOL APPL PHARM, V269, P240, DOI 10.1016/j.taap.2013.03.026	1	0	2013
597	Zhou W, 2014, SEMIN CELL DEV BIOL, V35, P14, DOI 10.1016/j.semcdb.2014.07.013	1	0	2014
598	Nishimura K, 2014, CELL BIOL INT, V38, P1321, DOI 10.1002/cbin.10329	1	0	2014
599	Ba Q, 2011, CLIN CANCER RES, V17, P7625, DOI 10.1158/1078-0432.CCR-10-3099	1	0.09	2011

## Sheet: Figure 7
rank	cluster	term	occurrences	relevance score
316	5	peroxidation	350	0.0815
111	2	disease	321	0.4463
184	3	tumor cell	258	0.6172
185	3	tumor	186	0.8965
253	4	review	185	0.5202
254	4	necroptosis	168	1.0341
1	1	erastin	148	0.5905
255	4	injury	141	0.7541
256	4	necrosis	121	0.9098
2	1	cell line	113	0.5372
3	1	ferrostatin-1	111	0.4496
112	2	neurodegeneration	106	1.058
257	4	inflammation	99	0.9173
186	3	cancer therapy	99	0.9665
113	2	dysfunction	96	0.462
187	3	peroxide	92	0.1671
188	3	potential	88	0.2628
258	4	cell death pathway	86	0.4387
259	4	release	85	0.3386
317	5	sensitivity	84	0.5478
260	4	pyroptosis	84	1.6147
4	1	ferroptosis inhibitor	84	0.458
189	3	application	83	0.497
5	1	proliferation	78	0.7177
114	2	pathogenesis	78	0.5164
6	1	cell viability	77	0.9071
7	1	knockdown	76	0.8266
190	3	research	75	0.3901
8	1	cytotoxicity	72	0.8228
115	2	neuron	71	1.4757
191	3	anticancer therapy	69	1.235
9	1	slc7a11	67	1.0098
10	1	mda	67	0.9996
261	4	dependent cell death	67	0.1463
318	5	lipid	66	0.7779
262	4	regulated necrosis	64	1.2768
116	2	pathology	62	0.9833
319	5	oxidation	62	0.4955
117	2	iron homeostasis	62	0.7481
11	1	ferroptosis inducer	62	0.6722
118	2	brain	61	1.2274
12	1	action	60	0.4977
263	4	relevance	55	0.3231
13	1	caspase	55	0.53
14	1	overexpression	54	0.7341
15	1	western blot	53	1.1167
119	2	ferritin	51	0.8913
120	2	protective effect	50	0.4942
264	4	cell death mechanism	50	0.6881
121	2	protection	49	0.5264
265	4	ischemia reperfusion	48	0.8895
122	2	iron overload	48	0.5186
320	5	antioxidant	48	0.2973
16	1	sorafenib	47	1.1677
17	1	member	47	0.7719
192	3	chemotherapy	47	1.29
123	2	parkinson	46	1.7781
18	1	viability	45	0.5491
194	3	nanomaterial	44	1.3228
193	3	metastasis	44	1.4361
19	1	ferrous iron	44	0.7204
195	3	advance	44	0.8695
20	1	hcc	43	0.7222
124	2	alzheimer	43	2.4704
322	5	signal	41	0.65
21	1	ros production	41	1.0289
321	5	phospholipid	41	1.2924
125	2	therapeutic target	40	0.2796
196	3	radical	40	0.6176
197	3	new strategy	40	0.4158
25	1	liproxstatin	40	0.4506
323	5	lipoxygenase	40	0.8116
24	1	induced ferroptosis	40	0.7886
23	1	expression level	40	0.815
22	1	cell proliferation	40	1.464
26	1	system xc-	39	1.0704
126	2	stroke	39	1.8709
324	5	lipid hydroperoxide	39	0.4273
266	4	cascade	39	0.6939
28	1	xct	38	1.2509
198	3	therapeutic	38	0.5029
127	2	neuronal death	38	1.6824
29	1	malignancy	38	0.9795
128	2	liver	38	0.4882
30	1	deferoxamine	38	0.7289
27	1	cancer cell line	38	1.4339
267	4	aki	38	1.5888
199	3	inactivation	37	0.4985
268	4	hallmark	37	0.5838
31	1	protein expression	36	0.9829
129	2	dysregulation	36	0.4363
32	1	downregulation	36	0.4427
130	2	uptake	35	0.5688
35	1	transcription factor	35	0.5185
34	1	rsl3	35	0.7339
200	3	fenton reaction	35	1.9277
33	1	cancer cell death	35	0.859
325	5	biology	35	0.6957
201	3	tumor microenvironment	34	2.0196
202	3	progress	34	0.5268
131	2	prevention	34	0.4357
38	1	underlying mechanism	33	0.5601
270	4	transition	33	0.5608
132	2	rat	33	1.0405
37	1	prognosis	33	0.6209
269	4	kidney	33	1.2496
203	3	drug resistance	33	1.1009
36	1	anticancer	33	1.1026
135	2	risk	32	0.3944
134	2	region	32	1.0964
133	2	mortality	32	1.1954
39	1	mirna	32	1.2068
204	3	initiation	32	0.6184
326	5	biosynthesis	32	0.5931
327	5	acsl4	32	0.525
40	1	ros level	31	0.6041
271	4	organelle	31	0.9478
328	5	link	31	0.4596
205	3	hydrogen peroxide	31	0.5639
136	2	glutamate	31	0.6222
43	1	purpose	30	0.3699
272	4	organ	30	0.5186
137	2	neuroprotection	30	1.3842
41	1	flow cytometry	30	1.6665
329	5	endoplasmic reticulum	30	0.5078
206	3	derivative	30	0.3194
42	1	cisplatin	30	0.818
44	1	protein level	29	1.126
273	4	interplay	29	0.4877
45	1	breast cancer	29	0.8834
207	3	ros generation	28	0.5955
274	4	plasma membrane	28	0.5131
140	2	iron level	28	0.8231
139	2	human health	28	1.0172
138	2	ferritinophagy	28	1.2716
330	5	fatty acid	28	0.8563
47	1	silencing	27	1.3667
208	3	perspective	27	0.658
209	3	oxygen	27	0.634
46	1	migration	27	1.6944
48	1	cystine glutamate antiporter	27	0.8959
331	5	cell death process	27	0.4617
333	5	regulatory mechanism	26	0.4462
210	3	redox homeostasis	26	0.6334
275	4	parthanato	26	2.6812
276	4	necrostatin-1	26	0.9883
334	5	metabolic pathway	26	0.351
332	5	lipid metabolism	26	0.6512
51	1	key regulator	26	0.415
49	1	induced cell death	26	0.534
50	1	glutathione depletion	26	0.4726
54	1	transcription	25	0.5147
53	1	sirna	25	1.047
277	4	necrotic cell death	25	1.4478
211	3	dna	25	0.5564
52	1	cell growth	25	1.25
335	5	carcinogenesis	25	0.6231
278	4	basis	25	0.4064
212	3	amount	25	0.4933
142	2	transport	24	0.5581
55	1	solute carrier family	24	1.4909
57	1	potential therapeutic target	24	0.3752
280	4	potential role	24	0.2752
279	4	pathophysiology	24	1.3538
144	2	pathological condition	24	0.3914
337	5	organism	24	0.8838
143	2	knockout	24	0.4563
141	2	ischemia	24	1.0687
336	5	execution	24	0.9942
56	1	dfo	24	1.3269
213	3	cell cycle arrest	24	1.4494
214	3	advantage	24	0.9761
281	4	transplantation	23	1.6417
59	1	target gene	23	0.6064
338	5	polyunsaturated fatty acid	23	1.4797
145	2	ltd	23	0.6609
58	1	doxorubicin	23	1.2827
60	1	detection	23	0.4624
216	3	redox balance	22	0.59
64	1	poor prognosis	22	0.5478
63	1	panel	22	0.8789
61	1	invasion	22	1.4556
215	3	immunotherapy	22	2.3673
62	1	ferroptosis resistance	22	0.8802
339	5	biological process	22	0.3726
67	1	n-acetylcysteine	21	0.6134
282	4	mlkl	21	2.0042
65	1	inhibitory effect	21	1.5191
146	2	hepatocyte	21	0.5466
283	4	heart	21	1.2529
66	1	cystine	21	1.3817
284	4	cardiomyocyte	21	0.8163
218	3	senescence	20	0.8524
69	1	ros accumulation	20	0.8099
147	2	morbidity	20	1.4604
68	1	lung cancer	20	2.1352
217	3	clinical trial	20	0.968
340	5	central role	20	0.5989
219	3	tumor suppression	19	1.4211
286	4	therapeutic intervention	19	1.4974
71	1	sulfasalazine	19	1.5075
149	2	specific inhibitor	19	0.5426
222	3	series	19	0.5267
72	1	nuclear factor erythroid	19	0.6564
74	1	nuclear factor	19	0.2761
221	3	melanoma	19	0.8187
223	3	maintenance	19	0.3622
285	4	kidney injury	19	1.7312
150	2	iron chelation	19	0.3951
287	4	immune system	19	1.2551
288	4	immune response	19	0.8819
70	1	glioma	19	2.0119
220	3	dna damage	19	0.8496
73	1	combination therapy	19	0.5389
148	2	cell type	19	0.6297
152	2	serum	18	0.8187
225	3	potency	18	0.6068
290	4	possibility	18	0.3747
224	3	poly	18	0.864
291	4	novel	18	0.3082
76	1	lipid ros	18	0.4334
151	2	intracerebral hemorrhage	18	2.7869
154	2	hif	18	0.4376
153	2	free iron	18	0.8132
341	5	ferroptotic death	18	0.5903
75	1	cell cycle	18	1.1389
289	4	autophagic cell death	18	0.987
158	2	pathological process	17	0.4
77	1	normal cell	17	0.8372
155	2	neurotoxicity	17	1.5295
157	2	mice	17	0.7191
292	4	kidney disease	17	2.3864
156	2	heavy chain	17	1.1826
343	5	er stress	17	0.6089
79	1	diagnosis	17	0.5712
293	4	crosstalk	17	0.9408
80	1	cleavage	17	0.393
342	5	chain family member	17	0.7888
78	1	artesunate	17	0.6981
294	4	animal	17	0.4909
226	3	radiotherapy	16	1.8888
344	5	plant	16	1.118
84	1	oxidative cell death	16	0.4166
159	2	neuronal loss	16	2.6825
295	4	molecular pattern	16	2.9471
227	3	limitation	16	1.3506
160	2	iron content	16	1.1455
82	1	iron chelator deferoxamine	16	0.836
296	4	future	16	0.4338
345	5	degenerative disease	16	0.9052
81	1	colorectal cancer	16	1.0394
83	1	absence	16	0.6406
166	2	wild type	15	0.8558
347	5	vitamin e	15	0.6661
165	2	transferrin receptor	15	0.9989
299	4	tissue damage	15	0.5422
348	5	rcd	15	0.5849
346	5	pufa	15	1.6255
85	1	pretreatment	15	1.0971
86	1	potential target	15	0.8366
167	2	peptide	15	0.7865
163	2	ncoa4	15	2.1851
298	4	myocardial infarction	15	1.6044
297	4	mixed lineage kinase domain	15	2.2259
171	2	mitochondrial damage	15	0.543
170	2	liver injury	15	0.6944
168	2	immune cell	15	0.7502
161	2	ich	15	3.1018
87	1	gpx4 expression	15	0.5012
169	2	further investigation	15	0.7061
164	2	fth1	15	1.085
229	3	ferroptosis inhibition	15	0.4753
228	3	fe3	15	2.8951
162	2	dopaminergic neuron	15	2.283
349	5	traumatic brain injury	14	1.9527
173	2	transmission electron microscopy	14	1.1764
93	1	synergistic effect	14	0.6317
91	1	superoxide dismutase	14	0.8512
301	4	regulated form	14	1.3152
231	3	radiation	14	0.9427
351	5	pharmacological inhibition	14	0.5786
172	2	oxytosis	14	1.9262
94	1	natural product	14	0.5955
88	1	mmp	14	2.0439
350	5	lox	14	1.536
89	1	ldh	14	1.2353
176	2	intracellular iron	14	0.4241
90	1	immunohistochemistry	14	1.1396
233	3	ferroptosis process	14	0.3815
174	2	excess iron	14	0.6725
175	2	endothelial cell	14	0.5723
300	4	damp	14	2.8412
230	3	cystine uptake	14	1.0859
232	3	cellular process	14	0.9312
92	1	alpha tocopherol	14	0.8217
303	4	tnf-α	13	1.1604
353	5	selenium	13	1.0666
307	4	potential strategy	13	0.3982
237	3	potential mechanism	13	0.2688
354	5	potent inhibitor	13	1.0074
234	3	photothermal therapy	13	4.4431
304	4	phospholipid peroxidation	13	1.0088
96	1	negative regulator	13	0.9407
177	2	iron deposition	13	2.0131
302	4	heart failure	13	1.9141
97	1	gpx	13	0.9255
352	5	ferroptosis sensitivity	13	1.1375
95	1	dose dependent manner	13	1.0698
236	3	csc	13	2.2506
305	4	clinic	13	0.9382
306	4	cardiovascular disease	13	0.9019
235	3	cancer stem cell	13	2.6331
98	1	atf4	13	0.8516
102	1	vivo experiment	12	1.4327
308	4	receptor interacting protein kinase	12	3.4234
103	1	pancreatic cancer	12	1.3505
100	1	overall survival	12	2.005
310	4	novel therapeutic target	12	0.6205
180	2	novel insight	12	0.4135
179	2	nonapoptotic form	12	0.7077
356	5	nadph	12	0.5662
238	3	mri	12	2.5409
99	1	microrna	12	2.1784
240	3	lpo	12	1.0362
178	2	hemoglobin	12	0.9795
104	1	gsh synthesis	12	1.098
239	3	future direction	12	1.7475
241	3	fold	12	0.6535
355	5	fatty acid metabolism	12	0.9662
242	3	effective treatment	12	0.4236
101	1	chemoresistance	12	1.4969
309	4	bone marrow	12	0.7666
182	2	vital role	11	0.4436
311	4	ripk3	11	1.9554
243	3	photodynamic therapy	11	2.4435
248	3	paper	11	0.3937
105	1	nsclc	11	2.809
244	3	normal tissue	11	1.335
246	3	new type	11	0.6931
181	2	neuroinflammation	11	2.3179
247	3	key component	11	0.6424
107	1	gpx4 inhibition	11	1.1169
106	1	gpx4 inactivation	11	1.1405
245	3	gpx4 activity	11	0.7805
314	4	z-vad-fmk	10	0.8358
251	3	tumor tissue	10	1.4072
249	3	promising strategy	10	2.2042
183	2	nuclear receptor coactivator	10	2.3125
312	4	iri	10	2.0351
313	4	immunogenic cell death	10	1.617
109	1	gpx4 inhibitor	10	1.0327
108	1	gastric cancer	10	2.0879
357	5	ferroptosis regulation	10	0.53
250	3	critical issue	10	1.8735
252	3	cell membrane	10	0.5605
110	1	bcl	10	0.3748
315	4	atp	10	0.82

## Sheet: Figure 8
rank	year	keyword	count	centrality
1	2019	nanoparticle	44	0.03
2	2019	biology	35	0
3	2019	chemotherapy	12	0
4	2019	ferritin	11	0
5	2019	delivery	11	0
6	2018	breast cancer	29	0.04
7	2018	iron metabolism	25	0
8	2018	degradation	22	0
9	2018	iron homeostasis	16	0
10	2018	hepatocellular carcinoma cell	6	0.01
11	2018	proliferation	6	0
12	2018	ferroportin	5	0
13	2018	amyloid precursor protein	5	0
14	2017	nf kappa b	29	0
15	2017	peroxidation	20	0.01
16	2017	induction	20	0
17	2017	polyunsaturated fatty acid	4	0
18	2017	plasma membrane	4	0
19	2017	glutathione peroxidase	4	0
20	2017	cytotoxicity	4	0
21	2016	dna damage	7	0.02
22	2016	phosphorylation	4	0
23	2016	xct	3	0
24	2016	tumor cell	3	0
25	2016	poly(adp ribose) polymerase	3	0
26	2016	ferritinophagy	3	0
27	2016	ablationprotects mice	3	0
28	2015	autophagy	129	0.08
29	2015	inhibition	88	0.01
30	2015	disease	63	0.03
31	2015	ro	52	0.07
32	2015	form	52	0.02
33	2015	parkinsons disease	51	0.08
34	2015	p53	47	0.01
35	2015	damage	46	0.05
36	2015	protect	42	0.01
37	2015	generation	29	0
38	2015	necrosis	28	0.03
39	2015	homeostasis	20	0
40	2015	therapy	19	0.06
41	2015	brain	18	0.08
42	2015	drug resistance	18	0.06
43	2015	tumor suppression	13	0.01
44	2015	vitamin e	11	0
45	2015	endoplasmic reticulum stress	9	0.04
46	2015	gene expression	7	0.05
47	2015	cystine/glutamate antiporter	7	0
48	2015	survival	6	0.04
49	2015	rat	6	0.04
50	2015	lung cancer	6	0.03
51	2015	gene	5	0.04
52	2015	embryonic lethality	3	0
53	2015	rhabdomyosarcoma	2	0
54	2015	p53 inducible regulator	2	0
55	2015	mdm2 deficient mice	2	0
56	2015	roshomeostasis	1	0.13
57	2015	sh-sy5y dopaminergic neuroblastomacell	1	0.09
58	2015	zebrafish	1	0.08
59	2015	transferrin receptor expression	1	0.07
60	2015	selective inhibition	1	0.06
61	2015	xenobiotics	1	0.04
62	2015	signal transduction	1	0.04
63	2015	risk	1	0.04
64	2015	molecular chaperone	1	0.04
65	2015	tumor	1	0.03
66	2015	transgenic mice	1	0.03
67	2015	sperm maturation	1	0.03
68	2015	reveal	1	0.03
69	2015	glutaminase activity	1	0.02
70	2015	rip3	1	0.01
71	2015	systemx(c)( )	1	0
72	2015	sulfasalazine	1	0
73	2015	selenoenzyme	1	0
74	2015	selenium deficiency	1	0
75	2015	salmonella	1	0
76	2015	rotenone	1	0
77	2015	rip1 kinase	1	0
78	2015	rescue	1	0
79	2015	receptor stimulation	1	0
80	2015	reactiveoxygen	1	0
81	2015	reactive carbonyl	1	0
82	2015	rb	1	0
83	2015	radiotherapy	1	0
84	2015	protein disulfide isomerase (pdi)	1	0
85	2015	pi3k/akt/mtor	1	0
86	2015	phgpx	1	0
87	2015	pharmacogenomics	1	0
88	2015	p53 pathway	1	0
89	2015	p53 function	1	0
90	2015	oxygen species production	1	0
91	2015	oxidative damage	1	0
92	2015	oncology	1	0
93	2015	oncogene	1	0
94	2015	nuclear form	1	0
95	2015	nlrp3 inflammasome	1	0
96	2015	neuroprotection	1	0
97	2015	neurodegenerative disorder	1	0
98	2015	neuroblastoma	1	0
99	2015	network	1	0
100	2015	nephrotic syndrome	1	0
101	2015	nadh oxidaseactivity	1	0
102	2015	n-acetylcysteine	1	0
103	2015	monoxide	1	0
104	2015	molecular switch	1	0
105	2015	migration	1	0
106	2015	microarray	1	0
107	2015	metabolic stability	1	0
108	2015	metabolic regulation	1	0
109	2015	messenger rna	1	0
110	2015	mdm2	1	0
111	2015	lymphocyte activation	1	0
112	2015	localization	1	0
113	2015	line	1	0
114	2015	leukemic cell	1	0
115	2015	l buthionine sulfoximine	1	0
116	2015	iron ion	1	0
117	2015	injury	1	0
118	2015	infected macrophage	1	0
119	2015	inducible nitric oxide synthase	1	0
120	2015	induced liver injury	1	0
121	2015	induced hepatic necrosis	1	0
122	2015	hydroperoxide glutathione peroxidase	1	0
123	2015	ht22 neuronal cell	1	0
124	2015	hsp27 phosphorylation	1	0
125	2015	hepg2 cell	1	0
126	2015	hepatotoxicity	1	0
127	2015	heme oxygenase-1	1	0
128	2015	heat shock protein 27	1	0
129	2015	heat shock protein	1	0
130	2015	glutamate oxidative toxicity	1	0
131	2015	glutamate cysteine ligase	1	0
132	2015	glucose	1	0
133	2015	glioma	1	0
134	2015	glioblastoma cell	1	0
135	2015	genetics	1	0
136	2015	fsg	1	0
137	2015	ferrostatin-1	1	0
138	2015	failure	1	0
139	2015	er stress	1	0
140	2015	embryonal rhabdomyosarcoma	1	0
141	2015	discovery	1	0
142	2015	design	1	0
143	2015	desferroxamine	1	0
144	2015	cystine/glutamate transporter	1	0
145	2015	cystine transport activity	1	0
146	2015	cysteine	1	0
147	2015	covalent inhibitor	1	0
148	2015	covalent	1	0
149	2015	compareanalysis	1	0
150	2015	chemical genetics	1	0
151	2015	cancer metabolism	1	0
152	2015	antimalarial artesunate	1	0
153	2015	anticancer drug screen	1	0
154	2015	antagonist	1	0
155	2015	amyotrophic lateral sclerosis	1	0
156	2015	alters zinc homeostasis	1	0
157	2015	alpha-synuclein	1	0
158	2015	age related change	1	0
159	2015	adaptation	1	0
160	2015	acetaminophen	1	0
161	2015	accumulation	1	0
162	2014	cell death	414	0.08
163	2014	lipid peroxidation	201	0.02
164	2014	metabolism	179	0.02
165	2014	gpx4	160	0.05
166	2014	activation	145	0.04
167	2014	expression	141	0.21
168	2014	necroptosis	95	0.09
169	2014	glutathione	90	0.02
170	2014	pathway	76	0.03
171	2014	inflammation	63	0.01
172	2014	resistance	56	0.05
173	2014	molecular mechanism	51	0.02
174	2014	nrf2	50	0.12
175	2014	reactive oxygen specy	47	0.03
176	2014	sensitivity	39	0.04
177	2014	stress	34	0.13
178	2014	in vivo	32	0.04
179	2014	inhibitor	32	0.02
180	2014	nonapoptotic cell death	29	0.08
181	2014	alzheimers disease	26	0.06
182	2014	pyroptosis	22	0.02
183	2014	mice	17	0.03
184	2014	mixed lineage kinase	16	0.03
185	2014	acute kidney injury	15	0.05
186	2014	regulated necrosis	15	0.03
187	2014	mitochondrial permeability transition	14	0.03
188	2014	erastin	11	0.07
189	2014	antioxidant	11	0.03
190	2014	ischemia reperfusion injury	10	0.01
191	2014	domain like protein	8	0.01
192	2014	ra	6	0.04
193	2014	programmed cell death	6	0
194	2014	cancer therapy	6	0
195	2014	cyclophilin d	5	0
196	2014	tnf alpha	4	0.04
197	2014	programmed necrosis	4	0
198	2014	kinase	4	0
199	2014	hydrogen peroxide	3	0
200	2014	system x(c)( )	2	0.08
201	2014	5 lipoxygenase	2	0.08
202	2014	disruption	2	0.04
203	2014	release	2	0.01
204	2014	carcinogenesis	2	0.01
205	2014	slc7a11	2	0
206	2014	poly(adp ribose)polymerase	2	0
207	2014	cytochrome c release	2	0
208	2014	apoptosis inducing factor	2	0
209	2014	wistarrat	1	0.1
210	2014	traumatic brain injury	1	0.09
211	2014	phospholipid	1	0.07
212	2014	white matter	1	0.05
213	2014	reperfusion injury	1	0.03
214	2014	treatmentpersonalization	1	0.02
215	2014	rna seq	1	0.01
216	2014	ripk3	1	0.01
217	2014	renal cell carcinoma	1	0.01
218	2014	up regulation	1	0
219	2014	tumor suppressor gene	1	0
220	2014	tumor necrosis factor	1	0
221	2014	toll likereceptor	1	0
222	2014	thrombin generation	1	0
223	2014	systemic lupus erythematosus	1	0
224	2014	superoxide dismutase	1	0
225	2014	stroke incidence	1	0
226	2014	steady state	1	0
227	2014	soratenib	1	0
228	2014	signaling pathway	1	0
229	2014	sepsis	1	0
230	2014	senescence	1	0
231	2014	regulated cell death	1	0
232	2014	refractory solid tumor	1	0
233	2014	radical	1	0
234	2014	product	1	0
235	2014	pi3k/akt	1	0
236	2014	phosphatidylinositol 3 kinase	1	0
237	2014	peroxiredoxin	1	0
238	2014	on fluorescent probe	1	0
239	2014	nucleosm	1	0
240	2014	neutrophilextracellular trap	1	0
241	2014	nadph oxidase	1	0
242	2014	mutation	1	0
243	2014	multikinase inhibitor	1	0
244	2014	mitochondrial membrane permeabilization	1	0
245	2014	mitochondrial function	1	0
246	2014	membrane	1	0
247	2014	matrixmetalloproteinase	1	0
248	2014	living cell	1	0
249	2014	kappa b activation	1	0
250	2014	ischemia	1	0
251	2014	human tumor cell	1	0
252	2014	hemeoxygenase 1	1	0
253	2014	green tea catechin	1	0
254	2014	glutathione s transferase	1	0
255	2014	glutamate	1	0
256	2014	flavanol epicatechin	1	0
257	2014	ferric nitrilotriacetate	1	0
258	2014	fadd	1	0
259	2014	experimental intracerebral hemorrhage	1	0
260	2014	escherichia coli	1	0
261	2014	entosis	1	0
262	2014	dying cell	1	0
263	2014	domain likeprotein	1	0
264	2014	dna trap	1	0
265	2014	dependent anionchannel	1	0
266	2014	damp	1	0
267	2014	cytochrome c	1	0
268	2014	cystine	1	0
269	2014	culture	1	0
270	2014	contribute	1	0
271	2014	cisplatin inducednephrotoxicity	1	0
272	2014	circulating histone	1	0
273	2014	chromatin	1	0
274	2014	caspase activation	1	0
275	2014	caspase 8	1	0
276	2014	cardiolipin oxidation	1	0
277	2014	cardiolipin	1	0
278	2014	cancer stem cell	1	0
279	2014	bcl 2 protein family	1	0
280	2014	autoxidation	1	0
281	2014	antioxidant supplement	1	0
282	2014	aif	1	0
283	2014	acute renal failure	1	0
284	2013	ferroptosis	776	0.34
285	2013	oxidative stress	358	0.1
286	2013	apoptosis	264	0.03
287	2013	iron	263	0.02
288	2013	mechanism	195	0.02
289	2013	death	183	0.22
290	2013	cancer	165	0.01
291	2013	mitochondria	56	0.01
292	2013	sorafenib	30	0.05
293	2013	hepatocellular carcinoma	19	0
294	2013	mouse model	7	0
295	2013	transcription	2	0.04
296	2013	focal cerebral ischemia	2	0.02
297	2013	nitric oxide	2	0.01
298	2013	free radical	2	0.01
299	2013	factor i	1	0.06
300	2013	subunit	1	0.02
301	2013	deferoxamine	1	0.02
302	2013	stress induced apoptosis	1	0
303	2013	stim1	1	0
304	2013	soce	1	0
305	2013	prolyl hydroxylase	1	0
306	2013	pore	1	0
307	2013	neuronal cell line	1	0
308	2013	metal chelator	1	0
309	2013	hypoxia-inducible factor	1	0
310	2013	hepatoma cell	1	0
311	2013	glutathionedepletion	1	0
312	2013	glutamate toxicity	1	0
313	2013	factor kappa b	1	0
314	2013	dna binding	1	0
315	2013	crac channel	1	0
316	2013	cortical neuron	1	0
317	2013	ca2+ influx	1	0
318	2013	brain injury	1	0
319	2013	association	1	0
320	2012	cancer cell	129	0.07
321	2012	in vitro	64	0.23
322	2012	growth	63	0.06
323	2012	identification	51	0.1
324	2012	protein	50	0.08
325	2012	neurodegeneration	17	0.05
326	2012	transporter	2	0.08
327	2012	small molecule	2	0.03
328	2012	organotypic culture	1	0
329	2012	k ra	1	0
