# Supplementary material for: Knowledge Domain and Emerging Trends in Ferroptosis Research: A Bibliometric and Knowledge-Map Analysis
Source: Front Oncol. 2021 Jun 3;11:686726. doi: 10.3389/fonc.2021.686726 (PMC8209495; doi:10.3389/fonc.2021.686726)
Supplement: Supplementary file 2 [file Table_1.xlsx]

## Sheet: please copy this data to txt
FN Clarivate Analytics Web of Science
VR 1.0
PT J
AU Zhang, YB
Song, JJ
Zhao, ZW
Yang, MX
Chen, M
Liu, CL
Ji, JS
Zhu, D
AF Zhang, Yunbin
Song, Jingjing
Zhao, Zhongwei
Yang, Mengxuan
Chen, Ming
Liu, Chenglong
Ji, Jiansong
Zhu, Di
TI Single-cell transcriptome analysis reveals tumor immune microenvironment
heterogenicity and granulocytes enrichment in colorectal cancer liver
metastases
SO CANCER LETTERS
LA English
DT Review
DE Colorectal cancer; Liver metastasis; Single cell sequencing;
Microenvironment; Wnt signalling pathway
ID LUNG METASTASIS; BREAST-CANCER; NEUTROPHILS; PROMOTES; MECHANISMS;
ANGIOGENESIS; ACCUMULATION; DISEASE; SPARCL1
AB Colorectal cancer (CRC) is among the top 3 leading causes of cancer-related deaths, and tumor malignant progression and metastases contribute to the high mortality of advanced CRC. Immune components in the tumor microenvironment can modulate tumor progression and are attractive therapeutic targets. Recently, intra-tumor mutational diversification of colorectal cancer cells at the single cell l…
C1 [Zhang, Yunbin] Cent Hosp Minhang Dist, Shanghai, Peoples R China.
[Zhang, Yunbin] Chinese Acad Sci, Shanghai Inst Biol Sci, Shanghai 200031, Peoples R China.
[Song, Jingjing; Zhao, Zhongwei; Ji, Jiansong] Zhejiang Univ, Wenzhou Med Univ, Key Lab Imaging Diag & Minimally Invas Intervent, Affiliated Lishui Hosp,Affiliated Hosp 5,Cent Hos, Lishui 323000, Peoples R China.
[Song, Jingjing; Zhao, Zhongwei; Ji, Jiansong] Zhejiang Univ, Wenzhou Med Univ, Cent Hosp Zhejiang Lishui, Affiliated Lishui Hosp,Affiliated Hosp 5,Dept Rad, Lishui 323000, Peoples R China.
[Yang, Mengxuan; Liu, Chenglong; Zhu, Di] Fudan Univ, Minhang Hosp, Dept Pharmacol, Shanghai 201203, Peoples R China.
[Yang, Mengxuan; Liu, Chenglong; Zhu, Di] Fudan Univ, Sch Pharm, Shanghai 201203, Peoples R China.
[Chen, Ming] Yangzhou Univ, Affiliated Hosp 6, Dept Lab Med, Taizhou 225400, Jiangsu, Peoples R China.
RP Ji, JS (corresponding author), Zhejiang Univ, Wenzhou Med Univ, Key Lab Imaging Diag & Minimally Invas Intervent, Affiliated Lishui Hosp,Affiliated Hosp 5,Cent Hos, Lishui 323000, Peoples R China.; Zhu, D (corresponding author), Fudan Univ, Minhang Hosp, Dept Pharmacol, Shanghai 201203, Peoples R China.; Zhu, D (corresponding author), Fudan Univ, Sch Pharm, Shanghai 201203, Peoples R China.
EM jjstcty@sina.com; zhudi@fudan.edu.cn
RI Ji, Jiansong/AAG-9958-2020
FU Science and Technology Commission of ShanghaiScience & Technology
Commission of Shanghai Municipality (STCSM) [18ZR1403900]; School of
Pharmacy; Fudan university; SIMM [FU-SIMM20181010]; Minhang Hospital
[RO-MY201712]
FX This work was supported by the Science and Technology Commission of
Shanghai (18ZR1403900) (D. Zhu), and the project on joint translational
research in the School of Pharmacy, the project on joint translational
research program in Fudan university and SIMM (FU-SIMM20181010) (D. Zhu)
and Minhang Hospital (RO-MY201712) (D. Zhu.).
CR Bernard V, 2019, CLIN CANCER RES, V25, P2194, DOI 10.1158/1078-0432.CCR-18-1955
Berry RS, 2017, PLOS ONE, V12, DOI 10.1371/journal.pone.0188799
Chen L, 2018, CANC DISCOV
Chung JS, 2014, J IMMUNOL, V192, P2576, DOI 10.4049/jimmunol.1301857
De Simone V, 2015, ONCOGENE, V34, P3493, DOI 10.1038/onc.2014.286
Dimitriou N, 2018, BMC CANCER, V18, DOI 10.1186/s12885-018-5042-x
Dumitru CA, 2013, SEMIN CANCER BIOL, V23, P141, DOI 10.1016/j.semcancer.2013.02.005
Fan CW, 2001, CANCER LETT, V165, P63, DOI 10.1016/S0304-3835(01)00416-5
Feng M, 2019, SCI ADV, V5, DOI 10.1126/sciadv.aau5240
Forde PM, 2018, NEW ENGL J MED, V378, P1976, DOI 10.1056/NEJMoa1716078
Fu MH, 2018, MOL NEUROBIOL, V55, P4624, DOI 10.1007/s12035-017-0677-1
Gagliardi F, 2017, CRIT REV ONCOL HEMAT, V109, P63, DOI 10.1016/j.critrevonc.2016.11.013
Galdiero MR, 2016, INT J CANCER, V139, P446, DOI 10.1002/ijc.30076
Galluzzi L, 2019, TRENDS CELL BIOL, V29, P44, DOI 10.1016/j.tcb.2018.08.005
Gheorghe Simona Roxana, 2016, Clujul Med, V89, P319, DOI 10.15386/cjmed-579
Gordon-Weeks AN, 2017, HEPATOLOGY, V65, P1920, DOI 10.1002/hep.29088
Governa V, 2017, CLIN CANCER RES, V23, P3847, DOI 10.1158/1078-0432.CCR-16-2047
Grasso CS, 2018, CANCER DISCOV, V8, P730, DOI 10.1158/2159-8290.CD-17-1327
Grizzi F, 2018, INFLAMM RES, V67, P375, DOI 10.1007/s00011-017-1128-1
Guo JP, 2018, CANCER RES TREAT, V50, P445, DOI 10.4143/crt.2016.572
Hanke T, 2015, INT J CLIN EXP PATHO, V8, P8227
Hu GM, 2017, ONCOIMMUNOLOGY, V6, DOI 10.1080/2162402X.2016.1277305
Hurt B, 2017, AM J SURG, V214, P938, DOI 10.1016/j.amjsurg.2017.08.003
Hurtado CG, 2018, GASTROENTEROLOGY, V155, P1706, DOI 10.1053/j.gastro.2018.08.056
Itatani Y, 2016, INT J MOL SCI, V17, DOI 10.3390/ijms17050643
Jin KT, 2012, ONCOL LETT, V3, P11, DOI 10.3892/ol.2011.432
Jin ZH, 2016, J GASTROINTEST ONCOL, V7, P771, DOI 10.21037/jgo.2016.08.06
Jung YS, 2013, EXP MOL MED, V45, DOI 10.1038/emm.2013.48
Kobayashi M, 2019, CLIN CANCER RES, V25, P828, DOI 10.1158/1078-0432.CCR-18-0330
Le DT, 2017, CANCER IMMUNOL RES, V5, P942, DOI 10.1158/2326-6066.CIR-17-0375
Lee J.J., 2018, CLIN COLORECTAL CANC
Li S, 2019, J EXP CLIN CANC RES, V38, DOI 10.1186/s13046-018-1003-0
Li TW, 2017, CANCER RES, V77, pE108, DOI 10.1158/0008-5472.CAN-17-0307
Li TJ, 2017, CLIN CANCER RES, V23, P1575, DOI 10.1158/1078-0432.CCR-16-0617
Liu ZC, 2014, INT J CLIN EXP MED, V7, P1781
Mou YH, 2019, J HEMATOL ONCOL, V12, DOI 10.1186/s13045-019-0720-y
Muller S, 2017, FRONT GENET, V8, DOI 10.3389/fgene.2017.00073
Naschberger E, 2016, J CLIN INVEST, V126, P4187, DOI 10.1172/JCI78260
Nusse R, 2017, CELL, V169, P985, DOI 10.1016/j.cell.2017.05.016
Ocana A, 2017, MOL CANCER, V16, DOI 10.1186/s12943-017-0707-7
Paauwe M, 2018, CLIN CANCER RES, V24, P6331, DOI 10.1158/1078-0432.CCR-18-0329
Pai SG, 2017, J HEMATOL ONCOL, V10, DOI 10.1186/s13045-017-0471-6
Price TJ, 2014, LANCET ONCOL, V15, P569, DOI 10.1016/S1470-2045(14)70118-4
Qi JJ, 2016, GUT, V65, P1690, DOI 10.1136/gutjnl-2014-307900
Roerink SF, 2018, NATURE, V556, P457, DOI 10.1038/s41586-018-0024-3
Sanmamed MF, 2018, CELL, V175, P313, DOI 10.1016/j.cell.2018.09.035
Sharma P, 2017, CELL, V168, P707, DOI 10.1016/j.cell.2017.01.017
Siegel RL, 2019, CA-CANCER J CLIN, V69, P7, DOI 10.3322/caac.21551
Spranger S, 2015, NATURE, V523, P231, DOI 10.1038/nature14404
Sterzynska K, 2018, INT J MOL SCI, V19, DOI 10.3390/ijms19102901
Straus DS, 2013, MOL CANCER, V12, DOI 10.1186/1476-4598-12-78
Sui XB, 2018, FRONT PHARMACOL, V9, DOI 10.3389/fphar.2018.01371
Takeda S, 2019, CANCER LETT, V444, P127, DOI 10.1016/j.canlet.2018.12.009
Tanner SM, 2016, J HISTOCHEM CYTOCHEM, V64, P753, DOI 10.1369/0022155416672418
Tiago DM, 2016, FEBS LETT, V590, P1234, DOI 10.1002/1873-3468.12155
Wang BJ, 2018, TRENDS PHARMACOL SCI, V39, P648, DOI 10.1016/j.tips.2018.03.008
Wu P, 2014, IMMUNITY, V40, P785, DOI 10.1016/j.immuni.2014.03.013
Wu T, 2017, CANCER LETT, V387, P61, DOI 10.1016/j.canlet.2016.01.043
Xiao Q, 2018, NAT MED, V24, P262, DOI 10.1038/nm.4496
Xie YC, 2017, CELL REP, V20, P1692, DOI 10.1016/j.celrep.2017.07.055
Xu CJ, 2017, BIOMED PHARMACOTHER, V91, P1167, DOI 10.1016/j.biopha.2017.05.056
Yamamoto T, 2017, CLIN CANCER RES, V23, P833, DOI 10.1158/1078-0432.CCR-16-0520
Zandueta C, 2016, J PATHOL, V239, P438, DOI 10.1002/path.4740
Zhan T, 2017, ONCOGENE, V36, P1461, DOI 10.1038/onc.2016.304
Zhan T, 2019, NAT COMMUN, V10, DOI 10.1038/s41467-019-09898-0
Zhou GX, 2018, CARCINOGENESIS, V39, P272, DOI 10.1093/carcin/bgx142
Zhuang XQ, 2017, NAT CELL BIOL, V19, P1274, DOI 10.1038/ncb3613
NR 67
TC 7
Z9 7
U1 10
U2 36
PU ELSEVIER IRELAND LTD
PI CLARE
PA ELSEVIER HOUSE, BROOKVALE PLAZA, EAST PARK SHANNON, CO, CLARE, 00000,
IRELAND
SN 0304-3835
EI 1872-7980
J9 CANCER LETT
JI Cancer Lett.
PY 2020
VL 470
BP 84
EP 94
DI 10.1016/j.canlet.2019.10.016
PG 11
WC Oncology
SC Oncology
GA KG0JY
UT WOS:000509628700009
PM 31610266
DA 2020-11-01
ER
PT J
AU Liu, N
Lin, XL
Huang, CY
AF Liu, Nan
Lin, Xiaoli
Huang, Chengying
TI Activation of the reverse transsulfuration pathway through NRF2/CBS
confers erastin-induced ferroptosis resistance
SO BRITISH JOURNAL OF CANCER
LA English
DT Article
ID CYSTATHIONINE-BETA-SYNTHASE; CELL-DEATH; HYDROGEN-SULFIDE;
CYSTINE/GLUTAMATE ANTIPORTER; CYSTINE; METABOLISM; FORM; XCT;
TRANSPORTER; SUPPRESSOR
AB Background Ferroptosis is an iron-dependent, lipid peroxide-mediated cell death that may be exploited to selective elimination of damaged and malignant cells. Recent studies have identified that small-molecule erastin specifically inhibits transmembrane cystine-glutamate antiporter system x(c)(-), prevents extracellular cystine import and ultimately causes ferroptosis in certain cancer cells. …
C1 [Liu, Nan; Lin, Xiaoli; Huang, Chengying] Southern Med Univ, Nanfang Hosp, Div Obstet & Gynecol, Guangzhou 510515, Peoples R China.
RP Liu, N (corresponding author), Southern Med Univ, Nanfang Hosp, Div Obstet & Gynecol, Guangzhou 510515, Peoples R China.
EM liunan@smu.edu.cn
FU Science and Technology Planning Project of Guangdong Province of China
[2014A020212188]
FX This work was supported by Science and Technology Planning Project of
Guangdong Province of China (2014A020212188).
CR Abdalkader M, 2018, FRONT NEUROSCI-SWITZ, V12, DOI 10.3389/fnins.2018.00466
Angeli JPF, 2019, NAT REV CANCER, V19, P405, DOI 10.1038/s41568-019-0149-1
Angeli JPF, 2014, NAT CELL BIOL, V16, P1180, DOI 10.1038/ncb3064
Banjac A, 2008, ONCOGENE, V27, P1618, DOI 10.1038/sj.onc.1210796
BANNAI S, 1980, J BIOL CHEM, V255, P2372
BANNAI S, 1984, NATURE, V311, P308
Beard RS, 2011, AM J PHYSIOL-HEART C, V300, pH13, DOI 10.1152/ajpheart.00598.2010
Bearden SE, 2010, AM J PHYSIOL-HEART C, V299, pH1568, DOI 10.1152/ajpheart.00555.2010
Bhattacharyya S, 2013, PLOS ONE, V8, DOI 10.1371/journal.pone.0079167
Bianca RDD, 2013, P NATL ACAD SCI USA, V110, P15812, DOI 10.1073/pnas.1309049110
Brasseur K, 2017, ONCOTARGET, V8, P4008, DOI 10.18632/oncotarget.14021
Chakraborty PK, 2015, ONCOTARGET, V6, P37367, DOI 10.18632/oncotarget.5424
Chen LY, 2015, ONCOL REP, V33, P1465, DOI 10.3892/or.2015.3712
Conrad M, 2012, AMINO ACIDS, V42, P231, DOI 10.1007/s00726-011-0867-5
Dixon SJ, 2019, ANNU REV CANC BIOL, V3, P35, DOI 10.1146/annurev-cancerbio-030518-055844
Dixon SJ, 2014, ELIFE, V3, DOI 10.7554/eLife.02523
Dixon SJ, 2012, CELL, V149, P1060, DOI 10.1016/j.cell.2012.03.042
Fusco F, 2012, EUR UROL, V62, P1174, DOI 10.1016/j.eururo.2012.07.025
Goji T, 2017, J BIOL CHEM, V292, P19721, DOI 10.1074/jbc.M117.814392
Gout PW, 2001, LEUKEMIA, V15, P1633, DOI 10.1038/sj.leu.2402238
Hensley K, 2015, FREE RADICAL BIO MED, V78, P123, DOI 10.1016/j.freeradbiomed.2014.10.581
Hourihan JM, 2013, ANTIOXID REDOX SIGN, V19, P465, DOI 10.1089/ars.2012.4944
Jin SQ, 2016, MOL MED, V22, P54, DOI 10.2119/molmed.2015.00233
Kimura Y, 2010, ANTIOXID REDOX SIGN, V12, P1, DOI 10.1089/ars.2008.2282
Kraus JP, 2009, MOL GENET METAB, V97, P250, DOI 10.1016/j.ymgme.2009.04.001
Kuosmanen SM, 2016, NUCLEIC ACIDS RES, V44, P1760, DOI 10.1093/nar/gkw052
Levine AJ, 2010, SCIENCE, V330, P1340, DOI 10.1126/science.1193494
Lewerenz J, 2018, FRONT NEUROSCI-SWITZ, V12, DOI 10.3389/fnins.2018.00214
Li SS, 2018, J GYNECOL ONCOL, V29, DOI 10.3802/jgo.2018.29.e32
Liu DS, 2017, NAT COMMUN, V8, DOI 10.1038/ncomms14844
Majtan T, 2018, ANTIOXID REDOX SIGN, V28, P311, DOI 10.1089/ars.2017.7009
Marrocco Ilaria, 2017, Oxid Med Cell Longev, V2017, P6501046, DOI 10.1155/2017/6501046
McBean GJ, 2012, AMINO ACIDS, V42, P199, DOI 10.1007/s00726-011-0864-8
Mou YH, 2019, J HEMATOL ONCOL, V12, DOI 10.1186/s13045-019-0720-y
Phillips CM, 2017, CANCER RES, V77, P5741, DOI 10.1158/0008-5472.CAN-16-3480
Proneth B, 2019, CELL DEATH DIFFER, V26, P14, DOI 10.1038/s41418-018-0173-9
Prudova A, 2006, P NATL ACAD SCI USA, V103, P6489, DOI 10.1073/pnas.0509531103
Sato H, 1999, J BIOL CHEM, V274, P11455, DOI 10.1074/jbc.274.17.11455
Sato H, 2000, ANTIOXID REDOX SIGN, V2, P665, DOI 10.1089/ars.2000.2.4-665
Sato M, 2018, SCI REP-UK, V8, DOI 10.1038/s41598-018-19213-4
Sbodio JI, 2019, BRIT J PHARMACOL, V176, P583, DOI 10.1111/bph.14446
Schorge John O, 2010, Rev Obstet Gynecol, V3, P111
Schreier SM, 2010, NEUROTOX RES, V17, P249, DOI 10.1007/s12640-009-9099-9
Shimada K, 2016, NAT CHEM BIOL, V12, P497, DOI [10.1038/NCHEMBIO.2079, 10.1038/nchembio.2079]
Singh S, 2009, J BIOL CHEM, V284, P22457, DOI 10.1074/jbc.M109.010868
Skouta R, 2014, J AM CHEM SOC, V136, P4551, DOI 10.1021/ja411006a
Slee EA, 1996, BIOCHEM J, V315, P21, DOI 10.1042/bj3150021
Stipanuk MH, 2006, J NUTR, V136, p1652S, DOI 10.1093/jn/136.6.1652S
Sugars KL, 2003, TRENDS GENET, V19, P233, DOI 10.1016/S0168-9525(03)00074-X
Tarangelo A, 2018, CELL REP, V22, P569, DOI 10.1016/j.celrep.2017.12.077
Wang LH, 2018, CELL DEATH DIS, V9, DOI 10.1038/s41419-017-0120-6
Xie Y, 2016, CELL DEATH DIFFER, V23, P369, DOI 10.1038/cdd.2015.158
Yu HT, 2017, J CELL MOL MED, V21, P648, DOI 10.1111/jcmm.13008
Yu Y, 2015, MOL CELL ONCOL, V2, DOI 10.1080/23723556.2015.1054549
Zhang Yan, 2019, CELL CHEM BIOL, V26, P623
NR 55
TC 9
Z9 9
U1 3
U2 6
PU NATURE PUBLISHING GROUP
PI LONDON
PA MACMILLAN BUILDING, 4 CRINAN ST, LONDON N1 9XW, ENGLAND
SN 0007-0920
EI 1532-1827
J9 BRIT J CANCER
JI Br. J. Cancer
PD JAN
PY 2020
VL 122
IS 2
BP 279
EP 292
DI 10.1038/s41416-019-0660-x
PG 14
WC Oncology
SC Oncology
GA KH7IK
UT WOS:000510823600014
PM 31819185
HC Y
HP N
DA 2020-11-01
ER
PT J
AU Wimmer, K
Sachet, M
Oehler, R
AF Wimmer, Kerstin
Sachet, Monika
Oehler, Rudolf
TI Circulating biomarkers of cell death
SO CLINICA CHIMICA ACTA
LA English
DT Review
DE Biomarker; Cell death; Apoptosis; Necrosis; Necroptosis
ID DOMAIN-LIKE PROTEIN; SERUM CASPASE-3 LEVELS; COLORECTAL-CANCER;
IN-VITRO; HISTONE METHYLATION; PROGNOSTIC VALUE; TUMOR-CELLS; APOPTOSIS;
EXPRESSION; HMGB1
AB Numerous disease states are associated with cell death. For many decades, apoptosis and accidental necrosis have been assumed to be the two ways how a cell can die. The recent discovery of additional cell death processes such as necroptosis, ferroptosis or pyroptosis revealed a complex interplay between cell death mechanisms and diseases. Depending on the particular cell death pathway, cells s…
C1 [Wimmer, Kerstin; Sachet, Monika; Oehler, Rudolf] Med Univ Vienna, Dept Surg, Waehringer Guertel 18-20, A-1090 Vienna, Austria.
[Wimmer, Kerstin; Sachet, Monika; Oehler, Rudolf] Med Univ Vienna, Comprehens Canc Ctr, Waehringer Guertel 18-20, A-1090 Vienna, Austria.
RP Oehler, R (corresponding author), Med Univ Vienna, Dept Surg, Waehringer Guertel 18-20, A-1090 Vienna, Austria.; Oehler, R (corresponding author), Med Univ Vienna, Comprehens Canc Ctr, Waehringer Guertel 18-20, A-1090 Vienna, Austria.
EM rudolf.oehler@meduniwien.ac.at
RI Oehler, Rudolf/ABC-7836-2020
OI Oehler, Rudolf/0000-0003-2891-7155
CR Alix-Panabieres C, 2016, CANCER DISCOV, V6, P479, DOI 10.1158/2159-8290.CD-15-1483
Apetoh L, 2007, NAT MED, V13, P1050, DOI 10.1038/nm1622
Arnold T, 2013, EUR J CLIN INVEST, V43, P286, DOI 10.1111/eci.12043
Barteneva NS, 2013, BMC CELL BIOL, V14, DOI 10.1186/1471-2121-14-23
Bei YH, 2017, THERANOSTICS, V7, P4168, DOI 10.7150/thno.21274
Birge RB, 2016, CELL DEATH DIFFER, V23, P962, DOI 10.1038/cdd.2016.11
Broz P., 2015, NATURE, DOI [10.1038/naturel5632, DOI 10.1038/NATUREL5632]
Cao GX, 2019, CELL MOL BIOL, V65, P44, DOI 10.14715/cmb/2019.65.6.8
Caruso S, 2018, FRONT IMMUNOL, V9, DOI 10.3389/fimmu.2018.01486
Cedar H, 2009, NAT REV GENET, V10, P295, DOI 10.1038/nrg2540
Chen X, 2008, CELL RES, V18, P997, DOI 10.1038/cr.2008.282
Colbert LE, 2013, CANCER-AM CANCER SOC, V119, P3148, DOI 10.1002/cncr.28144
Coleman ML, 2001, NAT CELL BIOL, V3, P339, DOI 10.1038/35070009
Collins JA, 1997, J HISTOCHEM CYTOCHEM, V45, P923, DOI 10.1177/002215549704500702
Crawford ED, 2011, ANNU REV BIOCHEM, V80, P1055, DOI 10.1146/annurev-biochem-061809-121639
Date K, 2013, THROMB RES, V131, P109, DOI 10.1016/j.thromres.2012.11.013
Deligezer U, 2008, CLIN CHEM, V54, P1125, DOI 10.1373/clinchem.2007.101766
Demirci E, 2017, MOL IMAGING, V16, DOI 10.1177/1536012116685941
Dieker J, 2016, ARTHRITIS RHEUMATOL, V68, P462, DOI 10.1002/art.39417
Eguchi A, 2014, J HEPATOL, V60, P1063, DOI 10.1016/j.jhep.2013.12.026
Elmore S, 2007, TOXICOL PATHOL, V35, P495, DOI 10.1080/01926230701320337
Elmore SA, 2016, TOXICOL PATHOL, V44, P173, DOI 10.1177/0192623315625859
Exner R, 2016, CANCER MED-US, V5, P2350, DOI 10.1002/cam4.827
Fahmueller YN, 2013, INT J CANCER, V132, P2349, DOI 10.1002/ijc.27894
Fan YH, 2019, CELL MOL BIOL, V65, P56, DOI 10.14715/cmb/2019.65.6.10
Farr R.J., 2013, PEDIAT ENDOCRINOL RE
Florey O, 2010, CURR BIOL, V20, pR88, DOI 10.1016/j.cub.2009.11.020
Fuchs CS, 2013, CANCER-AM CANCER SOC, V119, P4290, DOI 10.1002/cncr.28353
Galluzzi L, 2018, CELL DEATH DIFFER, V25, P486, DOI 10.1038/s41418-017-0012-4
Gezer U, 2015, INT J MOL SCI, V16, P29654, DOI 10.3390/ijms161226180
Greystoke A, 2008, ANN ONCOL, V19, P990, DOI 10.1093/annonc/mdn014
Greystoke A, 2012, BRIT J CANCER, V107, P1518, DOI 10.1038/bjc.2012.416
Gunther C, 2016, J CLIN INVEST, V126, P4346, DOI 10.1172/JCI87545
He L, 2013, ONCOTARGETS THER, V6, P1539, DOI [10.2147/OTT.SS2805, 10.2147/OTT.S52805]
Hentze H, 2001, BIOCHEM BIOPH RES CO, V283, P1111, DOI 10.1006/bbrc.2001.4918
Holdenrieder S., 2010, ANTICANCER RES
Holdenrieder S, 2009, CRIT REV CL LAB SCI, V46, P1, DOI [10.1080/10408360802485875, 10.1080/10408360802485875 ]
Hou JM, 2009, AM J PATHOL, V175, P808, DOI 10.2353/ajpath.2009.090078
Hu BW, 2018, BMC CANCER, V18, DOI 10.1186/s12885-018-4655-4
Huang CY, 2018, CANCER IMMUNOL IMMUN, V67, P551, DOI 10.1007/s00262-017-2109-5
Huijgen HJ, 1997, EUR J CLIN CHEM CLIN, V35, P569
Ito Y, 2016, SCIENCE, V353, P603, DOI 10.1126/science.aaf6803
Janko C, 2014, ANTIOXID REDOX SIGN, V20, P1075, DOI 10.1089/ars.2013.5179
Janssen WJ, 2016, MICROBIOL SPECTR, V4, DOI 10.1128/microbiolspec.MCHD-0005-2015
Jin L, 2017, CANCER RES, V77, P5464, DOI 10.1158/0008-5472.CAN-17-0286
Jouan-Lanhouet S, 2014, SEMIN CELL DEV BIOL, V35, P2, DOI 10.1016/j.semcdb.2014.08.010
Kapurniotu A, 2019, FRONT MED-LAUSANNE, V6, DOI 10.3389/fmed.2019.00003
Kartachova M.S., 2008, NUCL MED COMMUN, DOI [10.1097/MNM, DOI 10.1097/MNM]
Kenny L, 2016, J NUCL MED, V57, p89S, DOI 10.2967/jnumed.115.157958
Kepp O, 2014, ONCOIMMUNOLOGY, V3, DOI 10.4161/21624011.2014.955691
Koo GB, 2015, CELL RES, V25, P707, DOI 10.1038/cr.2015.56
Koornstra JJ, 2004, HISTOPATHOLOGY, V44, P9, DOI 10.1111/j.1365-2559.2004.01739.x
Kopec AK, 2018, TOXICOL SCI, V162, P396, DOI 10.1093/toxsci/kfx268
Kramer G, 2004, CANCER RES, V64, P1751, DOI 10.1158/0008-5472.CAN-03-2455
Krysko DV, 2008, METHODS, V44, P205, DOI 10.1016/j.ymeth.2007.12.001
Ku NO, 2016, HEPATOLOGY, V64, P966, DOI 10.1002/hep.28493
Kunac N, 2019, APPL IMMUNOHISTO M M, V27, pE22, DOI 10.1097/PAI.0000000000000623
Ladoire S, 2016, ONCOIMMUNOLOGY, V5, DOI 10.1080/2162402X.2015.1082706
Lambrecht J, 2017, FRONT PHARMACOL, V8, DOI 10.3389/fphar.2017.00056
Lavrik IN, 2005, J CLIN INVEST, V115, P2665, DOI 10.1172/JCI26252
Lee B.W., 2003, BIOTECHNIQUES
Levin S, 1999, TOXICOL PATHOL, V27, P484, DOI 10.1177/019262339902700419
Li JN, 2017, THROMB RES, V154, P96, DOI 10.1016/j.thromres.2017.04.016
Li X, 2017, TECHNOL CANCER RES T, V16, P428, DOI 10.1177/1533034616655909
Liang YY, 2018, ONCOL LETT, V16, P409, DOI 10.3892/ol.2018.8620
Liang YY, 2015, APOPTOSIS, V20, P1444, DOI 10.1007/s10495-015-1163-8
Linkermann A, 2016, KIDNEY INT, V89, P46, DOI 10.1016/j.kint.2015.10.008
Lopez M, 2014, TOXICOL SCI, V141, P453, DOI 10.1093/toxsci/kfu139
Lorente L, 2016, J CRIT CARE, V34, P103, DOI 10.1016/j.jcrc.2016.04.008
Lorente L, 2015, BMC NEUROL, V15, DOI 10.1186/s12883-015-0485-z
Maeda A, 2014, CELL DEATH DIS, V5, DOI 10.1038/cddis.2014.277
Magrassi L, 2013, P NATL ACAD SCI USA, V110, P4374, DOI 10.1073/pnas.1217505110
Mahajan A, 2015, CLIN RADIOL, V70, P1060, DOI 10.1016/j.crad.2015.06.082
Marchal JA, 2014, FASEB J, V28, P1965, DOI 10.1096/fj.13-248294
MATZINGER P, 1994, ANNU REV IMMUNOL, V12, P991, DOI 10.1146/annurev.iy.12.040194.005015
McAnena P, 2017, CANCERS, V9, DOI 10.3390/cancers9010005
McCall MN, 2017, GENOME RES, V27, P1769, DOI 10.1101/gr.222067.117
McComb S, 2019, SCI ADV, V5, DOI 10.1126/sciadv.aau9433
Micha D, 2008, CLIN CANCER RES, V14, P7304, DOI 10.1158/1078-0432.CCR-08-0111
MOORE JE, 2017, IMPLEMENT SCI S1, V12
Morioka S, 2019, IMMUNITY, V50, P1149, DOI 10.1016/j.immuni.2019.04.018
Nagata S, 2016, CELL DEATH DIFFER, V23, P952, DOI 10.1038/cdd.2016.7
Newton K, 2016, ANNU REV BIOCHEM, V85, P743, DOI 10.1146/annurev-biochem-060815-014830
Ogata K, 2015, TOXICOL PATHOL, V43, P198, DOI 10.1177/0192623314530533
Oh RC, 2011, AM FAM PHYSICIAN, V84, P1003
Pabinger I, 2013, BLOOD, V122, P2011, DOI 10.1182/blood-2013-04-460147
Pan Y, 2011, BRIT J CANCER, V105, P1830, DOI 10.1038/bjc.2011.456
Pasparakis M, 2015, NATURE, V517, P311, DOI 10.1038/nature14191
Pierdomenico M, 2014, AM J GASTROENTEROL, V109, P279, DOI 10.1038/ajg.2013.403
Rahier JF, 2017, CLIN EPIGENETICS, V9, DOI 10.1186/s13148-017-0351-5
Rickard JA, 2014, CELL, V157, P1175, DOI 10.1016/j.cell.2014.04.019
Rodriguez DA, 2016, CELL DEATH DIFFER, V23, P76, DOI 10.1038/cdd.2015.70
Roth C, 2011, BMC CANCER, V11, DOI 10.1186/1471-2407-11-4
Sachet M, 2017, APOPTOSIS, V22, P1189, DOI 10.1007/s10495-017-1413-z
Scaffidi P, 2002, NATURE, V418, P191, DOI 10.1038/nature00858
Shah R, 2018, NEW ENGL J MED, V379, P958, DOI 10.1056/NEJMra1704286
Siempos I. I., 2018, JCI INSIGHT, V3, DOI [10.1172/jci.insight, DOI 10.1172/JCI.INSIGHT]
Sun DB, 2017, CLIN CHIM ACTA, V471, P62, DOI 10.1016/j.cca.2017.05.021
Sunden-Cullberg J, 2005, CRIT CARE MED, V33, P564, DOI 10.1097/01.ccm.0000155991.88802.4D
Szobi A, 2017, J TRANSL MED, V15, DOI 10.1186/s12967-017-1189-5
Tabata C, 2013, BMC CANCER, V13, DOI 10.1186/1471-2407-13-205
Tamura K, 2011, BMJ OPEN, V1, DOI 10.1136/bmjopen-2011-000179
Taylor RC, 2008, NAT REV MOL CELL BIO, V9, P231, DOI 10.1038/nrm2312
Tedgui A, 2001, THROMB HAEMOSTASIS, V86, P420
Thaler J, 2012, J THROMB HAEMOST, V10, P1363, DOI 10.1111/j.1538-7836.2012.04754.x
Tonnus W, 2019, J PATHOL, V247, P697, DOI 10.1002/path.5248
Tonnus W, 2017, IMMUNOL REV, V277, P128, DOI 10.1111/imr.12551
Turchinoyich A, 2016, TRENDS BIOCHEM SCI, V41, P883, DOI 10.1016/j.tibs.2016.08.004
Uhlen M, 2017, SCIENCE, V357, P660, DOI 10.1126/science.aan2507
Ulz P, 2016, NAT GENET, V48, P1273, DOI 10.1038/ng.3648
Urbonaviciute V, 2008, J EXP MED, V205, P3007, DOI 10.1084/jem.20081165
Villar AV, 2013, INT J CARDIOL, V167, P2875, DOI 10.1016/j.ijcard.2012.07.021
Vucur M, 2018, DIS MARKERS, DOI 10.1155/2018/1983421
Wang J, 2016, CLIN CHIM ACTA, V460, P196, DOI 10.1016/j.cca.2016.07.001
Wang K, 2009, P NATL ACAD SCI USA, V106, P4402, DOI 10.1073/pnas.0813371106
Weinlich R, 2017, NAT REV MOL CELL BIO, V18, P127, DOI 10.1038/nrm.2016.149
Wickman GR, 2013, CELL DEATH DIFFER, V20, P1293, DOI 10.1038/cdd.2013.69
Wittwer C, 2013, INT J CANCER, V133, P2619, DOI 10.1002/ijc.28294
Witwer KW, 2017, J EXTRACELL VESICLES, V6, DOI 10.1080/20013078.2017.1396823
Yamada H, 2013, CLIN CHIM ACTA, V424, P99, DOI 10.1016/j.cca.2013.05.021
Yang Z., 2014, J IMMUNOL, DOI [10.4049/jimmunol, DOI 10.4049/JIMMUNOL]
Yazdani R, 2016, MOL IMMUNOL, V71, P1, DOI 10.1016/j.molimm.2015.12.016
Zhai ET, 2016, TUMOR BIOL, V37, P13679, DOI 10.1007/s13277-016-5229-1
NR 123
TC 1
Z9 1
U1 0
U2 11
PU ELSEVIER
PI AMSTERDAM
PA RADARWEG 29, 1043 NX AMSTERDAM, NETHERLANDS
SN 0009-8981
EI 1873-3492
J9 CLIN CHIM ACTA
JI Clin. Chim. Acta
PD JAN
PY 2020
VL 500
BP 87
EP 97
DI 10.1016/j.cca.2019.10.003
PG 11
WC Medical Laboratory Technology
SC Medical Laboratory Technology
GA KG0DT
UT WOS:000509612600013
PM 31655053
OA Bronze
DA 2020-11-01
ER
PT J
AU Saadat, YR
Khosroushahi, AY
Movassaghpour, AA
Talebi, M
Gargari, BP
AF Saadat, Yalda Rahbar
Khosroushahi, Ahmad Yari
Movassaghpour, Ali Akbar
Talebi, Mehdi
Gargari, Bahram Pourghassem
TI Modulatory role of exopolysaccharides of Kluyveromyces marxianus and
Pichia kudriavzevii as probiotic yeasts from dairy products in human
colon cancer cells
SO JOURNAL OF FUNCTIONAL FOODS
LA English
DT Article
DE Probiotic yeasts; Colon cancer; Apoptosis; Ferroptosis; Signaling
pathways; Exopolysaccharides
ID APOPTOSIS; FERROPTOSIS; STRAINS; DEATH; BIOSYNTHESIS; AUTOPHAGY; CHEESE;
LINES
AB Colorectal cancer (CRC) is a widespread and lethal cancer throughout the world. Nowadays there is considerable debate about the efficacy of conventional methods in CRC treatment. Though targeting vital molecular pathways, as well as induction of various forms of cell death by safe probiotic yeast components are regarded as potential therapeutic modalities against CRC. Hence, here we aimed to i…
C1 [Saadat, Yalda Rahbar; Gargari, Bahram Pourghassem] Tabriz Univ Med Sci, Nutr Res Ctr, Tabriz, Iran.
[Saadat, Yalda Rahbar] Tabriz Univ Med Sci, Student Res Comm, Tabriz, Iran.
[Khosroushahi, Ahmad Yari] Tabriz Univ Med Sci, Drug Appl Res Ctr, Tabriz, Iran.
[Khosroushahi, Ahmad Yari] Tabriz Univ Med Sci, Fac Adv Med Sci, Dept Med Nanotechnol, Tabriz, Iran.
[Movassaghpour, Ali Akbar; Talebi, Mehdi] Tabriz Univ Med Sci, Hematol & Oncol Res Ctr, Tabriz, Iran.
[Gargari, Bahram Pourghassem] Tabriz Univ Med Sci, Fac Nutr & Food Sci, Dept Biochem & Diet Therapy, Tabriz, Iran.
RP Gargari, BP (corresponding author), Tabriz Univ Med Sci, Fac Nutr & Food Sci, Dept Biochem & Diet Therapy, Nutr Res Ctr, Tabriz, Iran.
EM pourghassemb@tbzmed.ac.ir
RI Talebi, Mehdi/E-3808-2010; Saadat, Yalda Rahbar/O-8109-2017
OI Talebi, Mehdi/0000-0002-3633-2280; Saadat, Yalda
Rahbar/0000-0002-3295-404X
FU Nutrition Research Center, Tabriz University of Medical Sciences, Iran
[1396.09.28, 5D.606013]; [97011018]
FX This project is part of a Ph.D. thesis (grant No. 1396.09.28, 5D.606013)
funded by Nutrition Research Center, Tabriz University of Medical
Sciences, Iran and Iran National Science Foundation (INSF) (grant No.:
97011018).
CR Aloglu HS, 2016, INT J DAIRY TECHNOL, V69, P63, DOI 10.1111/1471-0307.12217
Altomare DA, 2005, ONCOGENE, V24, P7455, DOI 10.1038/sj.onc.1209085
Banik A, 2019, FUNG BIOL-US, P101, DOI 10.1007/978-3-030-14846-1_3
Cao ZX, 2017, J ETHNOPHARMACOL, V202, P20, DOI 10.1016/j.jep.2016.07.028
Ceugniez A, 2017, RES MICROBIOL, V168, P575, DOI 10.1016/j.resmic.2017.03.004
Chelliah R, 2016, YEAST, V33, P385, DOI 10.1002/yea.3181
Chen LS, 2010, DAIRY SCI TECHNOL, V90, P537, DOI 10.1051/dst/2010001
Eslami M, 2019, J CELL PHYSIOL, V234, P17127, DOI 10.1002/jcp.28473
Fadda ME, 2017, LWT-FOOD SCI TECHNOL, V75, P100, DOI 10.1016/j.lwt.2016.08.020
Fortin O, 2018, NUTR CANCER, V70, P83, DOI 10.1080/01635581.2018.1380204
Angeli JPF, 2019, CHEM RES TOXICOL, V32, P362, DOI 10.1021/acs.chemrestox.8b00349
Fulda S, 2006, ONCOGENE, V25, P4798, DOI 10.1038/sj.onc.1209608
Gientka I, 2015, ACTA SCI POLON-TECHN, V14, P283, DOI 10.17306/J.AFS.2015.4.29
Greppi A, 2017, FOOD MICROBIOL, V62, P169, DOI 10.1016/j.fm.2016.09.016
Hongmei Z., 2012, APOPTOSIS MED, P3, DOI [DOI 10.5772/50129, 10.5772/50129.]
Kandasamy S, 2018, FOOD MICROBIOL FOOD, P25, DOI 10.1007/978-3-319-74820-7_2
Lachaier E, 2014, ANTICANCER RES, V34, P6417
Livak KJ, 2001, METHODS, V25, P402, DOI 10.1006/meth.2001.1262
MADHURI KV, 2014, ORIENT J CHEM, V30, P1401
Mahapatra Subhadip, 2013, Microbiol Insights, V6, P1, DOI 10.4137/MBI.S10957
Mlimbila J. S., 2014, J BIOL AGR HEALTHCAR, V4
Mojibi Parisa, 2019, Iran J Pathol, V14, P41, DOI [10.30699/IJP.14.1.41, 10.30699/ijp.14.1.41]
MORELLI L, 2012, FAO WHO GUIDELINES P, V46, pS1
Newton PT, 2019, BIOCHEM J, V476, P779, DOI 10.1042/BCJ20190020
Ogunremi OR, 2015, J FUNCT FOODS, V17, P742, DOI 10.1016/j.jff.2015.06.031
Pedersen LL, 2012, INT J FOOD MICROBIOL, V159, P144, DOI 10.1016/j.ijfoodmicro.2012.08.016
Porta C, 2014, FRONT ONCOL, V4, DOI 10.3389/fonc.2014.00064
Ragavan ML, 2019, ANN MICROBIOL, V69, P515, DOI 10.1007/s13213-019-1440-9
Raman M., 2016, PROBIOTICS COLORECTA, P15
Saadat YR, 2019, CARBOHYD POLYM, V217, P79, DOI 10.1016/j.carbpol.2019.04.025
Saber A, 2017, J FUNCT FOODS, V34, P408, DOI 10.1016/j.jff.2017.05.007
Saber Gharamaleki A. A. B., 2016, INTERNATIONAL JOURNA, V10
Senger DR, 2016, PLOS ONE, V11, DOI 10.1371/journal.pone.0148042
Shamekhi S, 2020, PROBIOTICS ANTIMICRO, V12, P311, DOI 10.1007/s12602-019-09528-7
Shimada K, 2016, NAT CHEM BIOL, V12, P497, DOI [10.1038/NCHEMBIO.2079, 10.1038/nchembio.2079]
Smith IM, 2016, PLOS ONE, V11, DOI 10.1371/journal.pone.0167410
Stefania Pacini M. R., 2017, AM J IMMUNOLOGY, P1, DOI [10.3844/ajisp.2017, DOI 10.3844/AJISP.2017]
Stockwell BR, 2017, CELL, V171, P273, DOI 10.1016/j.cell.2017.09.021
Tang SB, 2019, ONCOL LETT, V17, P159, DOI 10.3892/ol.2018.9569
Vahed SZ, 2017, BIOMED PHARMACOTHER, V94, P1094, DOI 10.1016/j.biopha.2017.08.033
Van Bogaert I. N. A., 2009, YEAST BIOTECHNOLOGY, P651, DOI [10.1007/978-1-4020-8292-4_29, DOI 10.1007/978-1-4020-8292-4_29]
Waluga M, 2018, J PHYSIOL PHARMACOL, V69, P325, DOI 10.26402/jpp.2018.3.02
Xie Y, 2016, CELL DEATH DIFFER, V23, P369, DOI 10.1038/cdd.2015.158
Xie YH, 2015, BRAZ J MICROBIOL, V46, P389, DOI 10.1590/S1517-838246220131278
Xiong H, 2008, NEOPLASIA, V10, P287, DOI 10.1593/neo.07971
Yang WS, 2014, CELL, V156, P317, DOI 10.1016/j.cell.2013.12.010
NR 46
TC 2
Z9 2
U1 0
U2 3
PU ELSEVIER
PI AMSTERDAM
PA RADARWEG 29, 1043 NX AMSTERDAM, NETHERLANDS
SN 1756-4646
J9 J FUNCT FOODS
JI J. Funct. Food.
PD JAN
PY 2020
VL 64
AR 103675
DI 10.1016/j.jff.2019.103675
PG 9
WC Food Science & Technology; Nutrition & Dietetics
SC Food Science & Technology; Nutrition & Dietetics
GA KE3WY
UT WOS:000508491000069
OA Other Gold
DA 2020-11-01
ER
PT J
AU Yang, WH
Huang, ZQ
Wu, JL
Ding, CKC
Murphy, SK
Chi, JT
AF Yang, Wen-Hsuan
Huang, Zhiqing
Wu, Jianli
Ding, Chien-Kuang C.
Murphy, Susan K.
Chi, Jen-Tsan
TI A TAZ-ANGPTL4-NOX2 Axis Regulates Ferroptotic Cell Death and
Chemoresistance in Epithelial Ovarian Cancer
SO MOLECULAR CANCER RESEARCH
LA English
DT Article
ID ANOIKIS RESISTANCE; MESENCHYMAL TRANSITION; YAP; PROLIFERATION; THERAPY
AB Ovarian cancer is the deadliest gynecologic cancer. Despite recent advances, clinical outcomes remain poor, necessitating novel therapeutic approaches. To investigate metabolic susceptibility, we performed nutrigenetic screens on a panel of clear cell and serous ovarian cancer cells and identified cystine addiction and vulnerability to ferroptosis, a novel form of regulated cell death. Our res…
C1 [Yang, Wen-Hsuan; Wu, Jianli; Ding, Chien-Kuang C.; Chi, Jen-Tsan] Duke Univ, Sch Med, Dept Mol Genet & Microbiol, Durham, NC USA.
[Yang, Wen-Hsuan; Wu, Jianli; Ding, Chien-Kuang C.; Chi, Jen-Tsan] Duke Univ, Sch Med, Ctr Genom & Computat Biol, Durham, NC USA.
[Yang, Wen-Hsuan] Duke Univ, Sch Med, Dept Biochem, Durham, NC USA.
[Huang, Zhiqing; Murphy, Susan K.] Duke Univ, Sch Med, Dept Obstet & Gynecol, Div Reprod Sci, Durham, NC USA.
[Huang, Zhiqing; Murphy, Susan K.] Duke Univ, Sch Med, Dept Obstet & Gynecol, Div Gynecol Oncol, Durham, NC USA.
RP Chi, JT (corresponding author), Duke Med Sch, 101 Sci Dr,2141 CIEMAS,DUMC Box 3382, Durham, NC 27705 USA.
EM jentsan.chi@duke.edu
OI Yang, Wen-Hsuan/0000-0001-5780-6839; Chi, Jen-Tsan/0000-0003-3433-903X
FU Department of DefenseUnited States Department of Defense
[W81XWH-17-1-0143, W81XWH-15-1-0486, W81XWH-19-1-0842]; NIHUnited States
Department of Health & Human ServicesNational Institutes of Health (NIH)
- USA [1R01GM124062, 1R01NS111588]; Duke Cancer Institute Pilot Project
FX We thank David Corcoran for RNA-seq data analysis and Carole Grenier for
technical assistance with experiments. This work was supported by the
Duke Cancer Institute Pilot Project, Department of Defense grants
(W81XWH-17-1-0143, W81XWH-15-1-0486, and W81XWH-19-1-0842) and NIH
(1R01GM124062 and 1R01NS111588) to J.-T. Chi.
CR Aletti GD, 2007, MAYO CLIN PROC, V82, P751
Baba K, 2017, SCI REP-UK, V7, DOI 10.1038/s41598-017-11769-x
Basuli D, 2017, ONCOGENE, V36, P4089, DOI 10.1038/onc.2017.11
Bedard K, 2007, PHYSIOL REV, V87, P245, DOI 10.1152/physrev.00044.2005
Chen PH, 2019, CELL DEATH DIFFER
Chen PH, 2017, EMBO J, V36, P2233, DOI 10.15252/embj.201696113
Choi HJ, 2015, NAT COMMUN, V6, DOI 10.1038/ncomms7943
Cramer SL, 2017, NAT MED, V23, P120, DOI 10.1038/nm.4232
Ding CKC, 2018, BIORXIV
Dixon SJ, 2012, CELL, V149, P1060, DOI 10.1016/j.cell.2012.03.042
Dolan E, 2019, BIORXIV
Doll S, 2017, NAT CHEM BIOL, V13, P91, DOI [10.1038/NCHEMBIO.2239, 10.1038/nchembio.2239]
Dolma S, 2003, CANCER CELL, V3, P285, DOI 10.1016/S1535-6108(03)00050-3
Hall CA, 2010, CANCER RES, V70, P8517, DOI 10.1158/0008-5472.CAN-10-1242
Hangauer MJ, 2017, NATURE, V551, P247, DOI 10.1038/nature24297
Hato T, 2008, TRENDS CARDIOVAS MED, V18, P6, DOI 10.1016/j.tcm.2007.10.003
Hsiao C, 2016, BIOTECHNOL J, V11, P662, DOI 10.1002/biot.201500374
Huang RYJ, 2013, CELL DEATH DIS, V4, DOI 10.1038/cddis.2013.442
Jeong GO, 2013, CELL PHYSIOL BIOCHEM, V32, P253, DOI 10.1159/000354434
Johnson DS, 2007, SCIENCE, V316, P1497, DOI 10.1126/science.1141319
Keenan MM, 2015, CANCER J, V21, P49, DOI 10.1097/PPO.0000000000000104
Kung HN, 2011, PLOS GENET, V7, DOI 10.1371/journal.pgen.1002229
Lei QY, 2008, MOL CELL BIOL, V28, P2426, DOI 10.1128/MCB.01874-07
Lheureux S, 2019, LANCET, V393, P1240, DOI 10.1016/S0140-6736(18)32552-2
Liao YH, 2017, ONCOGENE, V36, P2228, DOI 10.1038/onc.2016.371
Mirza MR, 2016, NEW ENGL J MED, V375, P2154, DOI 10.1056/NEJMoa1611310
Mori M, 2014, CELL, V156, P893, DOI 10.1016/j.cell.2013.12.043
Santulli G, 2014, FRONT ENDOCRINOL, V5, DOI 10.3389/fendo.2014.00004
Sato M, 2018, SCI REP-UK, V8, DOI 10.1038/s41598-018-19213-4
Shen JF, 2019, CANCER RES, V79, P311, DOI 10.1158/0008-5472.CAN-18-1003
Simpson CD, 2008, CANCER LETT, V272, P177, DOI 10.1016/j.canlet.2008.05.029
Smit MA, 2009, MOL CELL BIOL, V29, P3722, DOI 10.1128/MCB.01164-08
Stein C, 2015, PLOS GENET, V11, DOI 10.1371/journal.pgen.1005465
Sun H, 2015, CANCER RES, V75, DOI 10.1158/1538-7445.AM2015-4444
Tan GS, 2015, ONCOTARGET, V6, P8676, DOI 10.18632/oncotarget.3254
Tanaka J, 2015, J ORAL PATHOL MED, V44, P126, DOI 10.1111/jop.12212
Tang X, 2017, ONCOGENE, V36, P4379, DOI 10.1038/onc.2017.192
Tang XH, 2016, CANCER RES, V76, P1892, DOI 10.1158/0008-5472.CAN-15-2328
Tang XH, 2015, PLOS GENET, V11, DOI 10.1371/journal.pgen.1005158
Viswanathan VS, 2017, NATURE, V547, P453, DOI 10.1038/nature23007
Wu J, 2019, NATURE, V572, P402, DOI 10.1038/s41586-019-1426-6
Xie YC, 2017, CELL REP, V20, P1692, DOI 10.1016/j.celrep.2017.07.055
Yang WS, 2014, CELL, V156, P317, DOI 10.1016/j.cell.2013.12.010
Yang WH, 2019, CELL REP, V28, P2501, DOI 10.1016/j.celrep.2019.07.107
Zanconato F, 2015, NAT CELL BIOL, V17, P1218, DOI 10.1038/ncb3216
Zhao B, 2008, GENE DEV, V22, P1962, DOI 10.1101/gad.1664408
Zhu PC, 2011, CANCER CELL, V19, P401, DOI 10.1016/j.ccr.2011.01.018
NR 47
TC 8
Z9 8
U1 4
U2 7
PU AMER ASSOC CANCER RESEARCH
PI PHILADELPHIA
PA 615 CHESTNUT ST, 17TH FLOOR, PHILADELPHIA, PA 19106-4404 USA
SN 1541-7786
EI 1557-3125
J9 MOL CANCER RES
JI Mol. Cancer Res.
PD JAN
PY 2020
VL 18
IS 1
BP 79
EP 90
DI 10.1158/1541-7786.MCR-19-0691
PG 12
WC Oncology; Cell Biology
SC Oncology; Cell Biology
GA KE3SQ
UT WOS:000508479400008
PM 31641008
OA Green Accepted
DA 2020-11-01
ER
PT J
AU Li, Y
Yan, HY
Xu, XM
Liu, HB
Wu, C
Zhao, L
AF Li, Yu
Yan, Hengyi
Xu, Xiaoman
Liu, Hongbo
Wu, Cen
Zhao, Li
TI Erastin/sorafenib induces cisplatin-resistant non-small cell lung cancer
cell ferroptosis through inhibition of the Nrf2/xCT pathway
SO ONCOLOGY LETTERS
LA English
DT Article
DE erastin; sorafenib; cisplatin resistance; non-small cell lung cancer
cell; ferroptosis; NF-E2 related factor 2 pathway
ID ANTIOXIDANT RESPONSIVE ELEMENT; DEATH; PROLIFERATION; SULFASALAZINE;
CHEMOTHERAPY; ACTIVATION; MECHANISMS; SORAFENIB; IRON
AB Non-small cell lung cancer (NSCLC) has long been one of the most lethal types of cancer due to its lack of typical clinical symptoms at early stages and high risk of tumour recurrence, even following complete surgical resection. Multicourse chemotherapy based on cisplatin (CDDP) is the standard adjuvant treatment for NSCLC; however, its benefits for the overall survival of patients are limited…
C1 [Zhao, Li] China Med Univ, Shengjing Hosp, Dept Resp Med, 36 Sanhao Rd, Shenyang 110004, Liaoning, Peoples R China.
[Zhao, Li] China Med Univ, Shengjing Hosp, Med Intens Care Unit, 36 Sanhao Rd, Shenyang 110004, Liaoning, Peoples R China.
RP Zhao, L (corresponding author), China Med Univ, Shengjing Hosp, Dept Resp Med, 36 Sanhao Rd, Shenyang 110004, Liaoning, Peoples R China.; Zhao, L (corresponding author), China Med Univ, Shengjing Hosp, Med Intens Care Unit, 36 Sanhao Rd, Shenyang 110004, Liaoning, Peoples R China.
EM zhaol@sj-hospital.org
CR Angeli JPF, 2014, NAT CELL BIOL, V16, P1180, DOI 10.1038/ncb3064
Ansari MA, 2017, BIOMED PHARMACOTHER, V93, P646, DOI 10.1016/j.biopha.2017.06.085
Batra Atul, 2015, Pediatr Blood Cancer, V62, P2060, DOI 10.1002/pbc.25618
Casiraghi M, 2017, SEMIN THORAC CARDIOV, V29, P233, DOI 10.1053/j.semtcvs.2017.02.001
Chang LC, 2018, CANCER LETT, V416, P124, DOI 10.1016/j.canlet.2017.12.025
Chen D, 2017, ONCOGENE, V36, P5593, DOI 10.1038/onc.2017.146
Dasari S, 2014, EUR J PHARMACOL, V740, P364, DOI 10.1016/j.ejphar.2014.07.025
Dixon SJ, 2012, CELL, V149, P1060, DOI 10.1016/j.cell.2012.03.042
Ferlay J, 2013, EUR J CANCER, V49, P1374, DOI 10.1016/j.ejca.2012.12.027
Ferlay J, 2015, INT J CANCER, V136, pE359, DOI 10.1002/ijc.29210
Friedman R, 2016, ONCOTARGET, V7, P11746, DOI 10.18632/oncotarget.7459
Gao MH, 2016, CELL RES, V26, P1021, DOI 10.1038/cr.2016.95
Gao MH, 2015, MOL CELL, V59, P298, DOI 10.1016/j.molcel.2015.06.011
Hamilton G, 2014, WIEN MED WOCHENSCHR, V164, P456, DOI 10.1007/s10354-014-0311-z
Hayes JD, 2001, CANCER LETT, V174, P103, DOI 10.1016/S0304-3835(01)00695-4
Homma S, 2009, CLIN CANCER RES, V15, P3423, DOI 10.1158/1078-0432.CCR-08-2822
Hou XY, 2015, MOL CELLS, V38, P396, DOI 10.14348/molcells.2015.2183
Houessinon A, 2016, MOL CANCER, V15, DOI 10.1186/s12943-016-0526-2
Kaminskyy VO, 2012, AUTOPHAGY, V8, P1032, DOI 10.4161/auto.20123
Kelland L, 2007, NAT REV CANCER, V7, P573, DOI 10.1038/nrc2167
Lachaier E, 2014, ANTICANCER RES, V34, P6417
Latunde-Dada GO, 2017, BBA-GEN SUBJECTS, V1861, P1893, DOI 10.1016/j.bbagen.2017.05.019
Ma MZ, 2015, CANCER LETT, V368, P88, DOI 10.1016/j.canlet.2015.07.031
Macrez R, 2016, LANCET NEUROL, V15, P1089, DOI 10.1016/S1474-4422(16)30165-X
Namani A, 2017, ONCOTARGET, V8, P69847, DOI 10.18632/oncotarget.19349
Nishio M, 2018, CANCER RES TREAT, V50, P691, DOI 10.4143/crt.2017.280
Pillai MM, 2016, CYTOTECHNOLOGY, V68, P1747, DOI 10.1007/s10616-015-9926-1
Reck M, 2016, NEW ENGL J MED, V375, P1823, DOI 10.1056/NEJMoa1606774
Roh JL, 2016, CANCER LETT, V381, P96, DOI 10.1016/j.canlet.2016.07.035
RUSHMORE TH, 1991, J BIOL CHEM, V266, P11632
Schmittgen TD, 2008, NAT PROTOC, V3, P1101, DOI 10.1038/nprot.2008.73
Shitara K, 2017, GASTRIC CANCER, V20, P1004, DOI 10.1007/s10120-017-0720-y
Siegel RL, 2017, CA-CANCER J CLIN, V67, P7, DOI 10.3322/caac.21387
Stockwell BR, 2017, CELL, V171, P273, DOI 10.1016/j.cell.2017.09.021
Sun HP, 2017, EXPERT OPIN THER PAT, V27, P763, DOI 10.1080/13543776.2017.1325464
Sun XF, 2016, HEPATOLOGY, V63, P173, DOI 10.1002/hep.28251
Tian YJ, 2016, J HEMATOL ONCOL, V9, DOI 10.1186/s13045-016-0311-0
Tiseo M, 2006, EUR J CANCER, V42, P8, DOI 10.1016/j.ejca.2005.08.031
Wilhelm SM, 2008, MOL CANCER THER, V7, P3129, DOI 10.1158/1535-7163.MCT-08-0013
Ye P, 2014, MOL CELL BIOL, V34, P3421, DOI 10.1128/MCB.00221-14
Zenlea T, 2014, WORLD J GASTROENTERO, V20, P3146, DOI 10.3748/wjg.v20.i12.3146
Zhang P, 2016, ONCOL LETT, V12, P307, DOI 10.3892/ol.2016.4571
NR 42
TC 4
Z9 4
U1 11
U2 19
PU SPANDIDOS PUBL LTD
PI ATHENS
PA POB 18179, ATHENS, 116 10, GREECE
SN 1792-1074
EI 1792-1082
J9 ONCOL LETT
JI Oncol. Lett.
PD JAN
PY 2020
VL 19
IS 1
BP 323
EP 333
DI 10.3892/ol.2019.11066
PG 11
WC Oncology
SC Oncology
GA KE2DS
UT WOS:000508369500036
PM 31897145
OA Green Published, Other Gold
DA 2020-11-01
ER
PT J
AU Chen, G
Guo, GQ
Zhou, XD
Chen, HX
AF Chen, Gang
Guo, Guangqi
Zhou, Xiaodong
Chen, Hongxia
TI Potential mechanism of ferroptosis in pancreatic cancer (Review)
SO ONCOLOGY LETTERS
LA English
DT Review
DE ferroptosis; pancreatic cancer; iron; reactive oxygen species; treatment
ID DIFFERENTIATION-INDUCING AGENT; DEPENDENT CELL-DEATH; COTYLENIN-A;
PROMOTES FERROPTOSIS; LIPID-PEROXIDATION; IRON-METABOLISM; CARCINOMA
CELLS; BAICALEIN; SURVIVAL; THERAPY
AB Despite the incidence rates of pancreatic cancer being low worldwide, the mortality rates remain high. To date, there is no effective drug treatment for pancreatic cancer. Numerous signalling pathways and cytokines regulate the occurrence and development of pancreatic cancer. Ferroptosis is a non-traditional form of cell death resulting from iron-dependent lipid peroxide accumulation. Studies …
C1 [Chen, Gang; Guo, Guangqi; Zhou, Xiaodong] Nanchang Univ, Affiliated Hosp 1, Dept Gastroenterol, 17 Yongwaizheng St, Nanchang 330006, Jiangxi, Peoples R China.
[Chen, Hongxia] Nanchang Univ, Affiliated Hosp 1, Dept Obstet & Gynecol, 17 Yongwaizheng St, Nanchang 330006, Jiangxi, Peoples R China.
RP Zhou, XD (corresponding author), Nanchang Univ, Affiliated Hosp 1, Dept Gastroenterol, 17 Yongwaizheng St, Nanchang 330006, Jiangxi, Peoples R China.; Chen, HX (corresponding author), Nanchang Univ, Affiliated Hosp 1, Dept Obstet & Gynecol, 17 Yongwaizheng St, Nanchang 330006, Jiangxi, Peoples R China.
EM yfyzxd@163.com; yfychx@163.com
FU National Science Foundation Grants of China [81160307, 81560395];
Jiangxi Science & Technology Pillar Program; Science Foundation for
Young Scholars of Jiangxi Province [2007GQY1167]
FX The review was supported by funding from the National Science Foundation
Grants of China (nos. 81160307 and 81560395), the Jiangxi Science &
Technology Pillar Program and the Science Foundation for Young Scholars
of Jiangxi Province (grant no. 2007GQY1167).
CR Bai T, 2017, BIOCHEM BIOPH RES CO, V491, P919, DOI 10.1016/j.bbrc.2017.07.136
Bosetti C, 2012, MOL CARCINOGEN, V51, P3, DOI 10.1002/mc.20785
Bray F, 2018, CA-CANCER J CLIN, V68, P394, DOI 10.3322/caac.21492
Burris HA, 1997, J CLIN ONCOL, V15, P2403, DOI 10.1200/JCO.1997.15.6.2403
Cao JY, 2016, CELL MOL LIFE SCI, V73, P2195, DOI 10.1007/s00018-016-2194-1
Chang LC, 2018, CANCER LETT, V416, P124, DOI 10.1016/j.canlet.2017.12.025
Dixon SJ, 2014, ELIFE, V3, DOI 10.7554/eLife.02523
Dixon SJ, 2014, NAT CHEM BIOL, V10, P9, DOI 10.1038/nchembio.1416
Dixon SJ, 2012, CELL, V149, P1060, DOI 10.1016/j.cell.2012.03.042
Do Van B, 2016, NEUROBIOL DIS, V94, P169, DOI 10.1016/j.nbd.2016.05.011
Eling Nils, 2015, Oncoscience, V2, P517
Ferlay J, 2018, EUR J CANCER, V103, P356, DOI 10.1016/j.ejca.2018.07.005
Gao MH, 2016, CELL RES, V26, P1021, DOI 10.1038/cr.2016.95
Gao MH, 2015, MOL CELL, V59, P298, DOI 10.1016/j.molcel.2015.06.011
Greenshields AL, 2017, MOL CARCINOGEN, V56, P75, DOI 10.1002/mc.22474
Guo JP, 2018, CANCER RES TREAT, V50, P445, DOI 10.4143/crt.2016.572
Haeggstrom JZ, 2011, CHEM REV, V111, P5866, DOI 10.1021/cr200246d
Honma Y, 2005, GYNECOL ONCOL, V99, P680, DOI 10.1016/j.ygyno.2005.07.015
Honma Y, 2003, CANCER RES, V63, P3659
Honma Y, 2002, LEUKEMIA LYMPHOMA, V43, P1169, DOI 10.1080/10428190290026222
Hou W, 2016, AUTOPHAGY, V12, P1425, DOI 10.1080/15548627.2016.1187366
Hu WW, 2010, P NATL ACAD SCI USA, V107, P7455, DOI 10.1073/pnas.1001006107
Jennis M, 2016, GENE DEV, V30, P918, DOI 10.1101/gad.275891.115
Ji J, 2012, NAT NEUROSCI, V15, P1407, DOI 10.1038/nn.3195
Kamisawa T, 2016, LANCET, V388, P73, DOI 10.1016/S0140-6736(16)00141-0
Kang R, 2019, FREE RADICAL BIO MED, V133, P162, DOI 10.1016/j.freeradbiomed.2018.05.074
Kang YY, 2014, NAT COMMUN, V5, DOI 10.1038/ncomms4672
Kasukabe T, 2016, ONCOL REP, V36, P968, DOI 10.3892/or.2016.4867
Kazan HH, 2017, BIOMETALS, V30, P629, DOI 10.1007/s10534-017-0037-7
Kim D, 2016, J DIGEST DIS, V17, P399, DOI 10.1111/1751-2980.12361
Komatsu M, 2010, NAT CELL BIOL, V12, P213, DOI 10.1038/ncb2021
Krainz T, 2016, ACS CENTRAL SCI, V2, P653, DOI 10.1021/acscentsci.6b00199
Kuhn H, 2015, BBA-MOL CELL BIOL L, V1851, P308, DOI 10.1016/j.bbalip.2014.10.002
Kurzatkowski DM, 2013, ENVIRON TOXICOL PHAR, V36, P427, DOI 10.1016/j.etap.2013.04.016
Lachaier E, 2014, ANTICANCER RES, V34, P6417
Lakatos G, 2016, J GASTROINTEST LIVER, V25, P219, DOI [10.15403/jgld.2014.1121.252.per, 10.15403/jgld.2014.1121.252.pcr]
Latunde-Dada GO, 2017, BBA-GEN SUBJECTS, V1861, P1893, DOI 10.1016/j.bbagen.2017.05.019
Lemasters JJ, 2017, FRONT ONCOL, V7, DOI 10.3389/fonc.2017.00303
Li-Weber M, 2009, CANCER TREAT REV, V35, P57, DOI 10.1016/j.ctrv.2008.09.005
Linkermann A, 2014, P NATL ACAD SCI USA, V111, P16836, DOI 10.1073/pnas.1415518111
Lorincz T, 2015, PATHOL ONCOL RES, V21, P1115, DOI 10.1007/s12253-015-9946-3
Louandre C, 2015, CANCER LETT, V356, P971, DOI 10.1016/j.canlet.2014.11.014
Louandre C, 2013, INT J CANCER, V133, P1732, DOI 10.1002/ijc.28159
Lu B, 2018, FRONT PHARMACOL, V8, DOI 10.3389/fphar.2017.00992
Ma S, 2016, CELL DEATH DIS, V7, DOI 10.1038/cddis.2016.208
Mancias JD, 2014, NATURE, V509, P105, DOI 10.1038/nature13148
Matsuda T, 2014, JPN J CLIN ONCOL, V44, P776, DOI 10.1093/jjco/hyu101
Ooko E, 2015, PHYTOMEDICINE, V22, P1045, DOI 10.1016/j.phymed.2015.08.002
Ou WJ, 2017, FREE RADICAL BIO MED, V112, P597, DOI 10.1016/j.freeradbiomed.2017.09.002
Qin S, 2014, ARCH BIOCHEM BIOPHYS, V559, P53, DOI 10.1016/j.abb.2014.03.011
Raimondi S, 2009, NAT REV GASTRO HEPAT, V6, P699, DOI 10.1038/nrgastro.2009.177
Roh JL, 2017, REDOX BIOL, V11, P254, DOI 10.1016/j.redox.2016.12.010
Shah R, 2018, ACS CENTRAL SCI, V4, P387, DOI 10.1021/acscentsci.7b00589
Shintoku R, 2017, CANCER SCI, V108, P2187, DOI 10.1111/cas.13380
Song XX, 2018, CURR BIOL, V28, P2388, DOI 10.1016/j.cub.2018.05.094
Sun X, 2015, ONCOGENE, V34, P5617, DOI 10.1038/onc.2015.32
Sun XF, 2016, HEPATOLOGY, V63, P173, DOI 10.1002/hep.28251
Suzuki T, 2013, TRENDS PHARMACOL SCI, V34, P340, DOI 10.1016/j.tips.2013.04.005
Tang MZ, 2018, J CELL PHYSIOL, V233, P9179, DOI 10.1002/jcp.26954
Tarazi F I, 2001, J Sci Res Med Sci, V3, P93
Theil EC, 2004, ANNU REV NUTR, V24, P327, DOI 10.1146/annurev.nutr.24.012003.132212
Thomas T, 2003, J CELL MOL MED, V7, P113, DOI 10.1111/j.1582-4934.2003.tb00210.x
Torii S, 2016, BIOCHEM J, V473, P769, DOI 10.1042/BJ20150658
Torti Suzy V., 2013, Critical Reviews in Oncogenesis, V18, P435
Torti SV, 2013, NAT REV CANCER, V13, P342, DOI 10.1038/nrc3495
Trachootham D, 2006, CANCER CELL, V10, P241, DOI 10.1016/j.ccr.2006.08.009
Wang D, 2016, BIOCHEM BIOPH RES CO, V480, P602, DOI 10.1016/j.bbrc.2016.10.099
Wipf P, 2005, J AM CHEM SOC, V127, P12460, DOI 10.1021/ja053679l
Wu C, 1995, ANNU REV CELL DEV BI, V11, P441, DOI 10.1146/annurev.cellbio.11.1.441
Xiao D, 2010, J BIOL CHEM, V285, P26558, DOI 10.1074/jbc.M109.063255
Xie Y, 2016, CELL DEATH DIFFER, V23, P369, DOI 10.1038/cdd.2015.158
Xie YC, 2017, CELL REP, V20, P1692, DOI 10.1016/j.celrep.2017.07.055
Xie YC, 2016, BIOCHEM BIOPH RES CO, V473, P775, DOI 10.1016/j.bbrc.2016.03.052
Yagoda N, 2007, NATURE, V447, P864, DOI 10.1038/nature05859
Yamaguchi Y, 2018, INT J ONCOL, V52, P1011, DOI 10.3892/ijo.2018.4259
Yang ND, 2014, J BIOL CHEM, V289, P33425, DOI 10.1074/jbc.M114.564567
Yang WS, 2014, CELL, V156, P317, DOI 10.1016/j.cell.2013.12.010
Yen GC, 1997, BIOSCI BIOTECH BIOCH, V61, P1646, DOI 10.1271/bbb.61.1646
Yin HY, 2011, CHEM REV, V111, P5944, DOI 10.1021/cr200084z
Yuan H, 2016, BIOCHEM BIOPH RES CO, V478, P1338, DOI 10.1016/j.bbrc.2016.08.124
Yuan H, 2016, BIOCHEM BIOPH RES CO, V478, P838, DOI 10.1016/j.bbrc.2016.08.034
Zhu S, 2017, CANCER RES, V77, P2064, DOI 10.1158/0008-5472.CAN-16-1979
NR 82
TC 2
Z9 2
U1 3
U2 7
PU SPANDIDOS PUBL LTD
PI ATHENS
PA POB 18179, ATHENS, 116 10, GREECE
SN 1792-1074
EI 1792-1082
J9 ONCOL LETT
JI Oncol. Lett.
PD JAN
PY 2020
VL 19
IS 1
BP 579
EP 587
DI 10.3892/ol.2019.11159
PG 9
WC Oncology
SC Oncology
GA KE2DS
UT WOS:000508369500065
PM 31897173
OA Green Published, Other Gold
DA 2020-11-01
ER
PT J
AU Aizawa, S
Brar, G
Tsukamoto, H
AF Aizawa, Satoka
Brar, Gurmehr
Tsukamoto, Hidekazu
TI Cell Death and Liver Disease
SO GUT AND LIVER
LA English
DT Review
DE Pyroptosis; Necroptosis; Apoptosis; Ferroptosis; Mitochondria
permeability transition-driven necrosis
ID LYSOSOMAL-MITOCHONDRIAL AXIS; VIRUS-X PROTEIN; GASDERMIN D; KAPPA-B;
HEPATITIS; APOPTOSIS; ACTIVATION; PYROPTOSIS; INFLAMMASOME; FERROPTOSIS
AB Cell death is now reclassified into several types based on the mechanisms and morphologic phenotype. Understanding of such classifications offers insights into the pathogenesis of liver disease, as well as diagnostic or therapeutic implications. Apoptosis is recognized relatively easily due to its unique morphology, but lytic cell death may occur in the form of accidental necrosis, mitochondri…
C1 [Aizawa, Satoka; Brar, Gurmehr; Tsukamoto, Hidekazu] Univ Southern Calif, Keck Sch Med, Southern Calif Res Ctr ALPD & Cirrhosis, Los Angeles, CA 90033 USA.
[Aizawa, Satoka; Brar, Gurmehr; Tsukamoto, Hidekazu] Univ Southern Calif, Keck Sch Med, Dept Pathol, Los Angeles, CA 90033 USA.
[Tsukamoto, Hidekazu] Greater Los Angeles Healthcare Syst, Dept Vet Affairs, Los Angeles, CA USA.
RP Tsukamoto, H (corresponding author), Univ Southern Calif, Southern Calif Res Ctr ALPD & Cirrhosis, Keck Sch Med, Dept Pathol, 1333 San Pablo St MMR 402, Los Angeles, CA 90033 USA.
EM htsukamo@med.usc.edu
FU NIHUnited States Department of Health & Human ServicesNational
Institutes of Health (NIH) - USA [P50AA011999, U01AA018663,
R24AA012885]; Medical Research Service of Department of Veterans
AffairsUS Department of Veterans Affairs [5I01BX001991, IK6BX004205];
Japan Student Services AssociationJapan Student Services Organization
FX This study was supported by the NIH grants (P50AA011999, U01AA018663,
R24AA012885) and by Medical Research Service of Department of Veterans
Affairs (5I01BX001991 and IK6BX004205). S.A.'s research scholarship in
the se-nior author's laboratory was supported in part by Japan Student
Services Association.
CR Alvarez-Diaz S, 2016, IMMUNITY, V45, P513, DOI 10.1016/j.immuni.2016.07.016
Annibaldi A, 2018, MOL CELL, V69, P566, DOI 10.1016/j.molcel.2018.01.027
Basra S, 2011, WORLD J HEPATOL, V3, P108, DOI 10.4254/wjh.v3.i5.108
Basu S, 2012, J BIOL CHEM, V287, P8384, DOI 10.1074/jbc.M112.341586
Biasiotto G, 2016, MOL NEUROBIOL, V53, P5542, DOI 10.1007/s12035-015-9473-y
Canbay A, 2003, HEPATOLOGY, V38, P1188, DOI 10.1053/jhep.2003.50472
Canbay A, 2002, GASTROENTEROLOGY, V123, P1323, DOI 10.1053/gast.2002.35953
Chao XJ, 2018, GASTROENTEROLOGY, V155, P865, DOI 10.1053/j.gastro.2018.05.027
Chung H, 2016, CELL DEATH DIFFER, V23, P1331, DOI 10.1038/cdd.2016.14
Conos SA, 2017, P NATL ACAD SCI USA, V114, pE961, DOI 10.1073/pnas.1613305114
Cookson BT, 2001, TRENDS MICROBIOL, V9, P113, DOI 10.1016/S0966-842X(00)01936-3
Diao JY, 2001, J BIOL CHEM, V276, P8328, DOI 10.1074/jbc.M006026200
Ding JJ, 2016, NATURE, V535, P111, DOI 10.1038/nature18590
Elmore LW, 1997, P NATL ACAD SCI USA, V94, P14707, DOI 10.1073/pnas.94.26.14707
Elmore S, 2007, TOXICOL PATHOL, V35, P495, DOI 10.1080/01926230701320337
Galluzzi L, 2018, CELL DEATH DIFFER, V25, P486, DOI 10.1038/s41418-017-0012-4
Guicciardi ME, 2007, AM J PHYSIOL-GASTR L, V292, pG1337, DOI 10.1152/ajpgi.00497.2006
Hamann JC, 2017, CELL REP, V20, P201, DOI 10.1016/j.celrep.2017.06.037
Hitomi JI, 2008, CELL, V135, P1311, DOI 10.1016/j.cell.2008.10.044
Huang XY, 2018, EXP CELL RES, V368, P75, DOI 10.1016/j.yexcr.2018.04.016
Jouan-Lanhouet S, 2012, CELL DEATH DIFFER, V19, P2003, DOI 10.1038/cdd.2012.90
Kayagaki N, 2015, NATURE, V526, P666, DOI 10.1038/nature15541
Kayagaki N, 2011, NATURE, V479, P117, DOI 10.1038/nature10558
Kendall TJ, 2009, HEPATOLOGY, V49, P901, DOI 10.1002/hep.22701
Khanova E, 2018, HEPATOLOGY, V67, P1737, DOI 10.1002/hep.29645
Kharbanda KK, 1995, BBA-GEN SUBJECTS, V1245, P421, DOI 10.1016/0304-4165(95)00121-2
Kim KH, 2003, EMBO J, V22, P2104, DOI 10.1093/emboj/cdg210
King AL, 2014, AM J PHYSIOL-GASTR L, V306, pG265, DOI 10.1152/ajpgi.00278.2013
Kofahi HM, 2016, SCI REP-UK, V6, DOI 10.1038/srep37433
Kreuzaler PA, 2011, NAT CELL BIOL, V13, P303, DOI 10.1038/ncb2171
Laker RC, 2016, PLOS ONE, V11, DOI 10.1371/journal.pone.0167910
Lan PX, 2017, J CLIN INVEST, V127, P2222, DOI 10.1172/JCI91075
Li ZZ, 2008, HEPATOLOGY, V47, P1495, DOI 10.1002/hep.22183
Liu X, 2016, NATURE, V535, P153, DOI 10.1038/nature18629
LoGuidice A, 2011, HEPATOLOGY, V54, P969, DOI 10.1002/hep.24464
Lorincz T, 2015, PATHOL ONCOL RES, V21, P1115, DOI 10.1007/s12253-015-9946-3
Lucey MR, 2009, NEW ENGL J MED, V360, P2758, DOI 10.1056/NEJMra0805786
Luedde T, 2014, GASTROENTEROLOGY, V147, P765, DOI 10.1053/j.gastro.2014.07.018
Mann RE, 2003, ALCOHOL RES HEALTH, V27, P209
Marin V, 2017, J HEPATOL, V67, P1018, DOI 10.1016/j.jhep.2017.06.014
Marroni CA, 2018, WORLD J GASTROENTERO, V24, P2785, DOI 10.3748/wjg.v24.i26.2785
Mascarenhas DPA, 2017, PLOS PATHOG, V13, DOI 10.1371/journal.ppat.1006502
Mathurin P, 2015, J HEPATOL, V62, pS38, DOI 10.1016/j.jhep.2015.03.006
Mathurin P, 2011, NEW ENGL J MED, V365, P1790, DOI 10.1056/NEJMoa1105703
Mulvihill E, 2018, EMBO J, V37, DOI 10.15252/embj.201798321
O'Donnell MA, 2011, NAT CELL BIOL, V13, P1437, DOI 10.1038/ncb2362
Orozco S, 2014, CELL DEATH DIFFER, V21, P1511, DOI 10.1038/cdd.2014.76
Palacios-Macapagal D, 2017, J IMMUNOL, V199, P847, DOI 10.4049/jimmunol.1601162
Park EJ, 2014, CELL DEATH DIS, V5, DOI 10.1038/cddis.2014.202
Passino MA, 2007, SCIENCE, V315, P1853, DOI 10.1126/science.1137603
Plissonnier ML, 2017, ONCOGENE, V36, P6712, DOI 10.1038/onc.2017.271
Ramachandran A, 2011, FREE RADICAL RES, V45, P156, DOI 10.3109/10715762.2010.520319
Roychowdhury S, 2016, HEPATOLOGY, V64, P1518, DOI 10.1002/hep.28676
Roychowdhury S, 2013, HEPATOLOGY, V57, P1773, DOI 10.1002/hep.26200
Schwabe RF, 2018, NAT REV GASTRO HEPAT, V15, P738, DOI 10.1038/s41575-018-0065-y
Seehawer M, 2018, NATURE, V562, P69, DOI 10.1038/s41586-018-0519-y
Shi JJ, 2017, SCI REP-UK, V7, DOI 10.1038/srep44544
Shin GC, 2016, AUTOPHAGY, V12, P2451, DOI 10.1080/15548627.2016.1239002
Shirakata Y, 2003, J BIOL CHEM, V278, P22071, DOI 10.1074/jbc.M301606200
Sierro F, 2015, CURR MOL MED, V15, P819, DOI 10.2174/1566524015666151026102143
Su F, 1997, P NATL ACAD SCI USA, V94, P8744, DOI 10.1073/pnas.94.16.8744
Sun Q, 2014, CELL RES, V24, P1299, DOI 10.1038/cr.2014.138
Taabazuing CY, 2017, CELL CHEM BIOL, V24, P507, DOI 10.1016/j.chembiol.2017.03.009
Teodoro JS, 2018, EUR J CLIN INVEST, V48, DOI 10.1111/eci.12932
Terradillos O, 1998, ONCOGENE, V17, P2115, DOI 10.1038/sj.onc.1202432
Ting AT, 1996, EMBO J, V15, P6189, DOI 10.1002/j.1460-2075.1996.tb01007.x
Wang CX, 2009, ANNU REV GENET, V43, P95, DOI 10.1146/annurev-genet-102108-134850
Wang H, 2017, HEPATOLOGY, V66, P449, DOI 10.1002/hep.29117
Wang SG, 2016, ALCOHOL CLIN EXP RES, V40, P1215, DOI 10.1111/acer.13078
Wang XL, 2018, HEPATOLOGY, V68, P62, DOI 10.1002/hep.29788
Wang YF, 2016, SCIENCE, V354, DOI 10.1126/science.aad6872
Wang YX, 2015, TOXINS, V7, P3030, DOI 10.3390/toxins7083030
Wang YP, 2017, NATURE, V547, P99, DOI 10.1038/nature22393
Woodhoo A, 2012, HEPATOLOGY, V56, P1870, DOI 10.1002/hep.25828
Xie Y, 2016, CELL DEATH DIFFER, V23, P369, DOI 10.1038/cdd.2015.158
Xu B, 2018, J HEPATOL, V68, P773, DOI 10.1016/j.jhep.2017.11.040
Zhang ZL, 2018, AUTOPHAGY, V14, P2083, DOI 10.1080/15548627.2018.1503146
Zhong Z, 2014, PLOS ONE, V9, DOI 10.1371/journal.pone.0091308
NR 78
TC 9
Z9 9
U1 4
U2 6
PU EDITORIAL OFFICE GUT & LIVER
PI SEOUL
PA 305 LOTTE GOLD ROSE II, 890-59, DAECHI 4-DONG, GANGNAM-GU, SEOUL,
135-839, SOUTH KOREA
SN 1976-2283
EI 2005-1212
J9 GUT LIVER
JI Gut Liver
PD JAN
PY 2020
VL 14
IS 1
BP 20
EP 29
DI 10.5009/gnl18486
PG 10
WC Gastroenterology & Hepatology
SC Gastroenterology & Hepatology
GA KD5TM
UT WOS:000507928400005
PM 30917630
OA Other Gold, Green Published
DA 2020-11-01
ER
PT J
AU Gunesch, S
Hoffmann, M
Kiermeier, C
Fischer, W
Pinto, AFM
Maurice, T
Maher, P
Decker, M
AF Gunesch, Sandra
Hoffmann, Matthias
Kiermeier, Carolina
Fischer, Wolfgang
Pinto, Antonio F. M.
Maurice, Tangui
Maher, Pamela
Decker, Michael
TI 7-O-Esters of taxifolin with pronounced and overadditive effects in
neuroprotection, anti-neuroinflammation, and amelioration of short-term
memory impairment in vivo
SO REDOX BIOLOGY
LA English
DT Article
DE Alzheimer's disease; Natural product hybrids; Flavonoids; Phenolic
acids; Microglia; In vivo studies
ID OXIDATIVE STRESS; ALZHEIMERS-DISEASE; CELL-DEATH; NEURODEGENERATIVE
DISEASES; TOXICITY; SILIBININ; MECHANISMS; FLAVONOIDS; SILYBIN; DRUGS
AB Alzheimer's disease (AD) is a multifactorial disease and the most common form of dementia. There are no treatments to cure, prevent or slow down the progression of the disease. Natural products hold considerable interest for the development of preventive neuroprotectants to treat neurodegenerative disorders like AD, due to their low toxicity and general beneficial effects on human health with …
C1 [Gunesch, Sandra; Hoffmann, Matthias; Kiermeier, Carolina; Decker, Michael] Julius Maximilian Univ Wurzburg, Inst Pharm & Food Chem, Pharmaceut & Med Chem, D-97074 Wurzburg, Germany.
[Fischer, Wolfgang; Pinto, Antonio F. M.; Maher, Pamela] Salk Inst Biol Studies, 10010 N Torrey Pines Rd, La Jolla, CA 92037 USA.
[Maurice, Tangui] Univ Montpellier, EPHE, MMDN, INSERM,UMR S1198, F-434095 Montpellier, France.
RP Decker, M (corresponding author), Julius Maximilian Univ Wurzburg, Inst Pharm & Food Chem, Pharmaceut & Med Chem, D-97074 Wurzburg, Germany.; Maher, P (corresponding author), Salk Inst Biol Studies, 10010 N Torrey Pines Rd, La Jolla, CA 92037 USA.
EM pmaher@salk.edu; michael.decker@uni-wuerzburg.de
RI Maurice, Tangui/AAP-2499-2020
OI Maurice, Tangui/0000-0002-4074-6793
FU Bavaria California Technology Center [3 [2018-2]]; Campus France (PHC
Procope); German Academic Exchange Service (DAAD)Deutscher Akademischer
Austausch Dienst (DAAD); Federal Ministry of Education and Research
(BMBF)Federal Ministry of Education & Research (BMBF); German Excellence
Initiative; NIHUnited States Department of Health & Human
ServicesNational Institutes of Health (NIH) - USA [RO1 AG046153, RF1
AG054714, R41 AI104034]; German Research Foundation (DFG)German Research
Foundation (DFG); University of Wuerzburg
FX Financial support by the Bavaria California Technology Center under
project number 3 [2018-2] is gratefully acknowledged. MD and TM also
acknowledge support from Campus France (PHC Procope), and the German
Academic Exchange Service (DAAD) with funds of the Federal Ministry of
Education and Research (BMBF). SG was supported by a grant of the German
Excellence Initiative to the Graduate School of Life Sciences,
University of Wurzburg. PM was supported by funding from NIH (RO1
AG046153, RF1 AG054714 and R41 AI104034). This publication was funded by
the German Research Foundation (DFG) and the University of Wuerzburg in
the funding programme Open Access Publishing.
CR Agostinho P, 2010, CURR PHARM DESIGN, V16, P2766, DOI 10.2174/138161210793176572
Alzheimer's Disease International, WORLD ALZH REP 2018
Baell JB, 2016, J NAT PROD, V79, P616, DOI 10.1021/acs.jnatprod.5b00947
Ballatori N, 2009, BIOL CHEM, V390, P191, DOI 10.1515/BC.2009.033
Chakrabarti S, 2018, CURR ALZHEIMER RES, V15, P894, DOI 10.2174/1567205015666180507104755
Chen L, 2018, CRIT REV FOOD SCI, V58, P2908, DOI 10.1080/10408398.2017.1345853
Currais A, 2014, J ETHNOPHARMACOL, V155, P830, DOI 10.1016/j.jep.2014.06.046
Currais A, 2013, ANTIOXID REDOX SIGN, V19, P813, DOI 10.1089/ars.2012.4996
Doig AJ, 2017, ACS CHEM NEUROSCI, V8, P1435, DOI 10.1021/acschemneuro.7b00188
Dolles D, 2018, J MED CHEM, V61, P1646, DOI 10.1021/acs.jmedchem.7b01760
Ehren JL, 2013, BIOCHEM PHARMACOL, V85, P1816, DOI 10.1016/j.bcp.2013.04.010
Gay NH, 2018, NEUROCHEM RES, V43, P619, DOI 10.1007/s11064-017-2463-x
Gazak R, 2010, EUR J MED CHEM, V45, P1059, DOI 10.1016/j.ejmech.2009.11.056
Gazak R, 2009, FREE RADICAL BIO MED, V46, P745, DOI 10.1016/j.freeradbiomed.2008.11.016
Ginex T, 2018, CHEM-EUR J, V24, P5813, DOI 10.1002/chem.201706072
Gunesch S, 2017, FUTURE MED CHEM, V9, P711, DOI 10.4155/fmc-2017-0073
Inoue T, 2019, P NATL ACAD SCI USA, V116, P10031, DOI 10.1073/pnas.1901659116
Kobayashi EH, 2016, NAT COMMUN, V7, DOI 10.1038/ncomms11624
Lahmy V, 2013, NEUROPSYCHOPHARMACOL, V38, P1706, DOI 10.1038/npp.2013.70
Lewerenz J, 2018, FRONT NEUROSCI-SWITZ, V12, DOI 10.3389/fnins.2018.00214
Lu P, 2009, BRIT J PHARMACOL, V157, P1270, DOI 10.1111/j.1476-5381.2009.00295.x
Maher P, 2007, BRAIN RES, V1173, P117, DOI 10.1016/j.brainres.2007.07.061
Maher P, 2018, CELL CALCIUM, V70, P47, DOI 10.1016/j.ceca.2017.05.007
Maher P, 2018, FREE RADICAL BIO MED, V115, P92, DOI 10.1016/j.freeradbiomed.2017.11.015
Mattarei A, 2010, MOLECULES, V15, P4722, DOI 10.3390/molecules15074722
Maurice T, 1996, BRAIN RES, V706, P181, DOI 10.1016/0006-8993(95)01032-7
Maurice T, 2016, BEHAV BRAIN RES, V296, P351, DOI 10.1016/j.bbr.2015.08.026
Meunier J, 2013, EUR J PHARMACOL, V698, P193, DOI 10.1016/j.ejphar.2012.10.033
Mori T, 2013, PLOS ONE, V8, DOI 10.1371/journal.pone.0055774
Park SY, 2016, INFECT DIS, V2, P1, DOI DOI 10.1371/J0UMAL.P0NE.0168286
Pohl F, 2018, MOLECULES, V23, DOI 10.3390/molecules23123283
Prior M, 2014, ACS CHEM NEUROSCI, V5, P503, DOI 10.1021/cn500051h
Saito S, 2017, ACTA NEUROPATHOL COM, V5, DOI 10.1186/s40478-017-0429-5
Sato M, 2013, J BIOL CHEM, V288, P23212, DOI 10.1074/jbc.M113.464222
Saxena U, 2012, EXPERT OPIN THER TAR, V16, P351, DOI 10.1517/14728222.2012.664135
Schramm S, 2018, ARCH PHARM, V351, DOI 10.1002/ardp.201800206
Schramm S, 2018, EUR J MED CHEM, V146, P93, DOI 10.1016/j.ejmech.2018.01.036
Schubert D, 2012, FUTURE MED CHEM, V4, P1681, DOI [10.4155/FMC.12.109, 10.4155/fmc.12.109]
Sgarbossa A, 2015, NUTRIENTS, V7, P5764, DOI 10.3390/nu7075246
Song XY, 2016, NEUROCHEM RES, V41, P1662, DOI 10.1007/s11064-016-1881-5
Spencer JPE, 2012, MOL ASPECTS MED, V33, P83, DOI 10.1016/j.mam.2011.10.016
Tan Shirlee, 2001, Current Topics in Medicinal Chemistry, V1, P497, DOI 10.2174/1568026013394741
Tanaka M, 2019, INT J MOL SCI, V20, DOI 10.3390/ijms20092139
Turovskaya MV, 2019, MOL CELL NEUROSCI, V96, P10, DOI 10.1016/j.mcn.2019.01.005
Vrba J, 2013, J MED CHEM, V56, P856, DOI 10.1021/jm3013344
Wang YY, 2018, METAB BRAIN DIS, V33, P1069, DOI 10.1007/s11011-018-0207-5
Wyss-Coray T, 2012, CSH PERSPECT MED, V2, DOI 10.1101/cshperspect.a006346
Yamada K, 1999, EUR J NEUROSCI, V11, P83, DOI 10.1046/j.1460-9568.1999.00408.x
Yan JJ, 2001, BRIT J PHARMACOL, V133, P89, DOI 10.1038/sj.bjp.0704047
Yang WS, 2016, P NATL ACAD SCI USA, V113, pE4966, DOI 10.1073/pnas.1603244113
NR 50
TC 1
Z9 1
U1 8
U2 11
PU ELSEVIER
PI AMSTERDAM
PA RADARWEG 29, 1043 NX AMSTERDAM, NETHERLANDS
SN 2213-2317
J9 REDOX BIOL
JI Redox Biol.
PD JAN
PY 2020
VL 29
AR 101378
DI 10.1016/j.redox.2019.101378
PG 14
WC Biochemistry & Molecular Biology
SC Biochemistry & Molecular Biology
GA KB0HY
UT WOS:000506181200011
PM 31926632
OA DOAJ Gold, Green Published
DA 2020-11-01
ER
PT J
AU Zhang, H
He, Y
Wang, JX
Chen, MH
Xu, JJ
Jiang, MH
Feng, YL
Gu, YF
AF Zhang, Heng
He, Yue
Wang, Jian-xia
Chen, Ming-hua
Xu, Jian-juan
Jiang, Min-hui
Feng, Ya-ling
Gu, Yan-fang
TI miR-30-5p-mediated ferroptosis of trophoblasts is implicated in the
pathogenesis of preeclampsia
SO REDOX BIOLOGY
LA English
DT Article
DE miR-30-5p; Ferroptosis; Preeclampsia; SLC7A11; Ferroportin 1
ID CELL-PROLIFERATION; LIPID-PEROXIDATION; NITRIC-OXIDE; TUMOR-SUPPRESSOR;
PLACENTAL VILLI; EXPRESSION; MALONDIALDEHYDE; TARGETS; DEATH; WOMEN
AB Oxidative stress is a major cause of adverse outcomes in preeclampsia (PE). Ferroptosis, i.e. programmed cell death from iron-dependent lipid peroxidation, likely mediates PE pathogenesis. We evaluated specific markers for ferroptosis in normal and PE placental tissues, using in vitro (trophoblasts) and in vivo (rat) models. Increase in malondialdehyde content and total Fe2+ along with reduced…
C1 [He, Yue; Chen, Ming-hua; Xu, Jian-juan; Jiang, Min-hui; Feng, Ya-ling; Gu, Yan-fang] Nanjing Med Univ, Dept Obstet & Gynecol, Wuxi Maternal & Child Hlth Hosp, Wuxi 214002, Jiangsu, Peoples R China.
[Zhang, Heng] Nanjing Med Univ, Dept Child Hlth Care, Wuxi Matern & Child Hlth Hosp, Wuxi 214002, Jiangsu, Peoples R China.
[Wang, Jian-xia] Nanjing Med Univ, Dept Women Hlth Care, Wuxi Matern & Child Hlth Hosp, Wuxi 214002, Jiangsu, Peoples R China.
RP Feng, YL (corresponding author), Nanjing Med Univ, Dept Obstet & Gynecol, Wuxi Maternal & Child Hlth Hosp, Wuxi 214002, Jiangsu, Peoples R China.
EM 13600182648@163.com
FU Wuxi Kejiao Qiang Wei Key Medical Talent Project [ZDRC010]; Support
Project of Women's Health Care Department of Key Subjects of Maternal
And Child Health Care in Jiangsu [FXK201703]; Maternal and Child Health
Research Project in Jiangsu province [F201827]; Jiangsu Provincial
Science and Technology Department of the Key Disease Standardized
Diagnosis and Treatment Project [BE2015618]
FX This study was supported by Wuxi Kejiao Qiang Wei Key Medical Talent
Project (No.ZDRC010), Support Project of Women's Health Care Department
of Key Subjects of Maternal And Child Health Care in Jiangsu
(No.FXK201703), Maternal and Child Health Research Project in Jiangsu
province (No.F201827) and Jiangsu Provincial Science and Technology
Department of the Key Disease Standardized Diagnosis and Treatment
Project (No. BE2015618).
CR Aydin S, 2004, EUR J OBSTET GYN R B, V113, P21, DOI 10.1016/S0301-2115(03)00368-3
Bae CJ, 2014, DEV BIOL, V386, P473, DOI 10.1016/j.ydbio.2013.12.011
Basbug M, 2003, J PERINAT MED, V31, P469, DOI 10.1515/JPM.2003.072
Chen D, 2017, ONCOGENE, V36, P5593, DOI 10.1038/onc.2017.146
Covarrubias AE, 2019, AM J PATHOL, V189, P104, DOI 10.1016/j.ajpath.2018.09.007
Cunningham MW, 2018, HYPERTENSION, V71, P886, DOI 10.1161/HYPERTENSIONAHA.117.10681
D'Souza V, 2016, CLIN EXP HYPERTENS, V38, P225, DOI 10.3109/10641963.2015.1081226
El-Sayed AAF, 2017, TAIWAN J OBSTET GYNE, V56, P593, DOI 10.1016/j.tjog.2017.08.004
Feng Y, 2019, BIOSCIENCE REP, V39, DOI 10.1042/BSR-20180815_COR
Gao MH, 2015, MOL CELL, V59, P298, DOI 10.1016/j.molcel.2015.06.011
Gupta S, 2009, OBSTET GYNECOL SURV, V64, P750, DOI 10.1097/OGX.0b013e3181bea0ac
Hofmans S, 2016, J MED CHEM, V59, P2041, DOI 10.1021/acs.jmedchem.5b01641
Huang L.L., 2019, J CELL MOL MED
Imai H, 2017, CURR TOP MICROBIOL, V403, P143, DOI 10.1007/82_2016_508
JAIN SK, 1995, MOL CELL BIOCHEM, V151, P33, DOI 10.1007/BF01076893
Jairajpuri DS, 2017, GENE, V627, P543, DOI 10.1016/j.gene.2017.07.010
Li Q, 2017, JCI INSIGHT, V2, DOI 10.1172/jci.insight.90777
Li Y., 2019, CELL DEATH DIFFER
Linkermann A, 2014, P NATL ACAD SCI USA, V111, P16836, DOI 10.1073/pnas.1415518111
Liu JX, 2019, J OBSTET GYNAECOL, V39, P11, DOI 10.1080/01443615.2018.1450368
Liu WJ, 2017, GENE, V626, P275, DOI 10.1016/j.gene.2017.05.040
Mannaerts D, 2018, PLOS ONE, V13, DOI 10.1371/journal.pone.0202919
Matsubara K, 2015, INT J MOL SCI, V16, P4600, DOI 10.3390/ijms16034600
Mistry HD, 2010, PLACENTA, V31, P401, DOI 10.1016/j.placenta.2010.02.011
Niu ZR, 2018, AM J OBSTET GYNECOL, V218, DOI 10.1016/j.ajog.2017.11.568
Nizyaeva NV, 2017, B EXP BIOL MED+, V163, P394, DOI 10.1007/s10517-017-3812-0
Orlov Yu P, 2016, Anesteziol Reanimatol, V61, P442, DOI 10.18821/0201-7563-2016-6-442-446
Prus E, 2008, BRIT J HAEMATOL, V142, P301, DOI 10.1111/j.1365-2141.2008.07192.x
Qin X, 2017, BIOMED PHARMACOTHER, V89, P742, DOI 10.1016/j.biopha.2017.02.062
Roland-Zejly L, 2011, PLACENTA, V32, P161, DOI 10.1016/j.placenta.2010.11.005
Schoots MH, 2018, PLACENTA, V69, P153, DOI 10.1016/j.placenta.2018.03.003
Sui SY, 2019, CELL DEATH DIS, V10, DOI 10.1038/s41419-019-1564-7
Tayal D, 2014, INDIAN J CLIN BIOCHE, V29, P139, DOI 10.1007/s12291-013-0320-5
Totsuka K, 2019, EXP EYE RES, V181, P316, DOI 10.1016/j.exer.2018.08.019
Wang N, 2018, BIOMED PHARMACOTHER, V99, P462, DOI 10.1016/j.biopha.2018.01.089
Wu CH, 2018, SCI REP-UK, V8, DOI 10.1038/s41598-017-18935-1
Yamaleyeva LM, 2017, HYPERTENSION, V69, P580, DOI 10.1161/HYPERTENSIONAHA.117.08587
Zhang JP, 2014, BIO-MED MATER ENG, V24, P3841, DOI 10.3233/BME-141214
Zhang Y, 2018, ENERGY TECHNOL-GER, V6, P1, DOI DOI 10.1016/J.SMHL.2018.03.004
NR 39
TC 5
Z9 5
U1 3
U2 3
PU ELSEVIER
PI AMSTERDAM
PA RADARWEG 29, 1043 NX AMSTERDAM, NETHERLANDS
SN 2213-2317
J9 REDOX BIOL
JI Redox Biol.
PD JAN
PY 2020
VL 29
AR 101402
DI 10.1016/j.redox.2019.101402
PG 16
WC Biochemistry & Molecular Biology
SC Biochemistry & Molecular Biology
GA KB0HY
UT WOS:000506181200014
PM 31926626
OA DOAJ Gold, Green Published
DA 2020-11-01
ER
PT J
AU Qi, J
Kim, JW
Zhou, ZX
Lim, CW
Kim, B
AF Qi, Jing
Kim, Jong-Won
Zhou, Zixiong
Lim, Chae-Woong
Kim, Bumseok
TI Ferroptosis Affects the Progression of Nonalcoholic Steatohepatitis via
the Modulation of Lipid Peroxidation-Mediated Cell Death in Mice
SO AMERICAN JOURNAL OF PATHOLOGY
LA English
DT Article
ID FATTY LIVER-DISEASE; SELENOPROTEIN GPX4; OXIDATIVE STRESS; PATHOGENESIS;
PROTECTS; ABLATION; MODEL; RISK
AB Oxidative stress and its associated lipid peroxidation play a key role in nonalcoholic steatohepatitis (NASH). Ferroptosis is a recently recognized type of cell death characterized by an iron-dependent and lipid peroxidation-mediated nonapoptotic cell death. We demonstrate the impact of ferroptosis on the progression of NASH induced by methionine/choline-deficient diet (MCD) feeding for 10 day…
C1 Jeonbuk Natl Univ, Biosafety Res Inst, Iksan, South Korea.
Jeonbuk Natl Univ, Coll Vet Med, BK21 Plus Program, Iksan, South Korea.
RP Kim, B (corresponding author), Jeonbuk Natl Univ, Coll Vet Med, Pathol Lab, Iksan 54596, Jeonbuk, South Korea.
EM bskims@jbnu.ac.kr
FU Basic Science Research Program through the National Research Foundation
(NRF) - Ministry of Education, Republic of Korea [2017R1D1A3B03030521,
2019R1A6A1A03033084]; China Scholarship Council (CSC), ChinaChina
Scholarship Council [201708260022]
FX Supported by Basic Science Research Program through the National
Research Foundation (NRF) funded by the Ministry of Education, Republic
of Korea, grants 2017R1D1A3B03030521 and 2019R1A6A1A03033084; and China
Scholarship Council (CSC), China, grant 201708260022.
CR Alisi A, 2012, ANN MED, V44, P29, DOI 10.3109/07853890.2010.547869
Angeli JPF, 2014, NAT CELL BIOL, V16, P1180, DOI 10.1038/ncb3064
Apostolopoulou M, 2018, DIABETES CARE, V41, P1235, DOI 10.2337/dc17-1318
Ascha MS, 2010, HEPATOLOGY, V51, P1972, DOI 10.1002/hep.23527
Ayonrinde OT, 2015, J GASTROEN HEPATOL, V30, P163, DOI 10.1111/jgh.12666
Bellinger FP, 2011, MOL NEURODEGENER, V6, DOI 10.1186/1750-1326-6-8
Brigelius-Flohe R, 2013, BBA-GEN SUBJECTS, V1830, P3289, DOI 10.1016/j.bbagen.2012.11.020
Carlson BA, 2016, REDOX BIOL, V9, P22, DOI 10.1016/j.redox.2016.05.003
Chen LJ, 2015, J BIOL CHEM, V290, P28097, DOI 10.1074/jbc.M115.680090
Cole BK, 2012, AM J PHYSIOL-ENDOC M, V302, pE654, DOI 10.1152/ajpendo.00373.2011
Dowman JK, 2010, QJM-INT J MED, V103, P71, DOI 10.1093/qjmed/hcp158
Engin Ayse Basak, 2017, Adv Exp Med Biol, V960, P197, DOI 10.1007/978-3-319-48382-5_8
Fang YL, 2018, WORLD J GASTROENTERO, V24, P2974, DOI 10.3748/wjg.v24.i27.2974
Gao JJ, 2018, ACS CENTRAL SCI, V4, P960, DOI 10.1021/acscentsci.8b00112
Hambright WS, 2017, REDOX BIOL, V12, P8, DOI 10.1016/j.redox.2017.01.021
Handa P, 2016, AM J PHYSIOL-GASTR L, V310, pG117, DOI 10.1152/ajpgi.00246.2015
Hirsova P, 2016, J LIPID RES, V57, P1758, DOI 10.1194/jlr.R066357
Hu CL, 2019, J NEUROCHEM, V148, P426, DOI 10.1111/jnc.14604
Jiang S, 2014, J BIOL CHEM, V289, P29751, DOI 10.1074/jbc.M114.565960
Katunga LA, 2015, MOL METAB, V4, P493, DOI 10.1016/j.molmet.2015.04.001
Kim JW, 2018, AM J PATHOL, V188, P967, DOI 10.1016/j.ajpath.2017.12.010
Kim JM, 2018, INT J MOL SCI, V19, DOI 10.3390/ijms19103174
Kleiner DE, 2005, HEPATOLOGY, V41, P1313, DOI 10.1002/hep.20701
Li C, 2018, FRONT PHARMACOL, V9, DOI 10.3389/fphar.2018.01120
Margini C, 2016, LIVER INT, V36, P317, DOI 10.1111/liv.13031
Martinez-Clemente M, 2010, HEPATOLOGY, V52, P1980, DOI 10.1002/hep.23928
Matsushita M, 2015, J EXP MED, V212, P555, DOI 10.1084/jem.20140857
Pallast S, 2010, J CEREBR BLOOD F MET, V30, P1157, DOI 10.1038/jcbfm.2009.281
Reed JC, 2012, CELL, V149, P963, DOI 10.1016/j.cell.2012.05.009
Roh YS, 2018, AM J PATHOL, V188, P2574, DOI 10.1016/j.ajpath.2018.07.011
Sato T, 2011, HEPATOL RES, V41, P660, DOI 10.1111/j.1872-034X.2011.00821.x
Seiler A, 2008, CELL METAB, V8, P237, DOI 10.1016/j.cmet.2008.07.005
Sneddon AA, 2003, ATHEROSCLEROSIS, V171, P57, DOI 10.1016/j.atherosclerosis.2003.08.008
Stoyanovsky DA, 2019, FREE RADICAL BIO MED, V133, P153, DOI 10.1016/j.freeradbiomed.2018.09.008
Tosello-Trampont AC, 2012, J BIOL CHEM, V287, P40161, DOI 10.1074/jbc.M112.417014
Umemura M, 2017, J PHARMACOL SCI, V134, P203, DOI 10.1016/j.jphs.2017.07.002
Wenzel SE, 2017, CELL, V171, P628, DOI 10.1016/j.cell.2017.09.044
Wong VWS, 2018, NAT REV GASTRO HEPAT, V15, P461, DOI 10.1038/s41575-018-0014-9
Yang WS, 2014, CELL, V156, P317, DOI 10.1016/j.cell.2013.12.010
Yant LJ, 2003, FREE RADICAL BIO MED, V34, P496, DOI 10.1016/S0891-5849(02)01360-6
Zhang ZW, 2018, BRAIN RES, V1701, P112, DOI 10.1016/j.brainres.2018.09.012
NR 41
TC 7
Z9 7
U1 13
U2 33
PU ELSEVIER SCIENCE INC
PI NEW YORK
PA STE 800, 230 PARK AVE, NEW YORK, NY 10169 USA
SN 0002-9440
EI 1525-2191
J9 AM J PATHOL
JI Am. J. Pathol.
PD JAN
PY 2020
VL 190
IS 1
BP 68
EP 81
DI 10.1016/j.ajpath.2019.09.011
PG 14
WC Pathology
SC Pathology
GA JZ7FS
UT WOS:000505274700008
PM 31610178
DA 2020-11-01
ER
PT J
AU Zhou, Z
Ye, TJ
DeCaro, E
Buehler, B
Stahl, Z
Bonavita, G
Daniels, M
You, M
AF Zhou, Zhou
Ye, Ting Jie
DeCaro, Elizabeth
Buehler, Brian
Stahl, Zachary
Bonavita, Gregory
Daniels, Michael
You, Min
TI Intestinal SIRT1 Deficiency Protects Mice from Ethanol-Induced Liver
Injury by Mitigating Ferroptosis
SO AMERICAN JOURNAL OF PATHOLOGY
LA English
DT Article
ID ALCOHOLIC FATTY LIVER; CELL-DEATH; INHIBITS FERROPTOSIS;
STEATOHEPATITIS; INFLAMMATION; METABOLISM; DELETION; PATHWAY
AB Aberrant liver sirtuin 1 (SIRT1), a mammalian NAD(+)-dependent protein deacetylase, is implicated in the pathogenesis of alcoholic liver disease (ALD). However, the role of intestinal SIRT1 in ALD is presently unknown. This study investigated the involvement of intestine-specific SIRT1 in ethanol-induced liver dysfunction in mice. Ethanol feeding studies were performed on knockout mice with in…
C1 [Zhou, Zhou; Ye, Ting Jie; DeCaro, Elizabeth; Buehler, Brian; Stahl, Zachary; Bonavita, Gregory; Daniels, Michael; You, Min] Northeast Ohio Med Univ, Coll Pharm, Rootstown, OH USA.
[Ye, Ting Jie] Shanghai Univ Tradit Chinese Med, Dept Biol, Sch Basic Med Sci, Shanghai, Peoples R China.
RP You, M (corresponding author), Northeast Ohio Med Univ, Dept Pharmaceut Sci, Coll Pharm, 4209 St Rt 44,POB 95, Rootstown, OH 44272 USA.
EM myou@neomed.edu
OI Buehler, Brian/0000-0002-5841-1131
FU National Institute on Alcohol Abuse and AlcoholismUnited States
Department of Health & Human ServicesNational Institutes of Health (NIH)
- USANIH National Institute on Alcohol Abuse & Alcoholism (NIAAA)
[R01AA015951, R01AA013623, P50AA024333]
FX Supported in part by National Institute on Alcohol Abuse and Alcoholism
grants R01AA015951 (MY.), R01AA013623 (MY.), and P50AA024333 (PI: Laura
Nagy).
CR Ajmo JM, 2008, AM J PHYSIOL-GASTR L, V295, pG833, DOI 10.1152/ajpgi.90358.2008
Bertola A, 2013, NAT PROTOC, V8, P627, DOI 10.1038/nprot.2013.032
Cai Y, 2016, AM J PATHOL, V186, P2417, DOI 10.1016/j.ajpath.2016.05.006
Chen MS, 2017, ONCOTARGET, V8, DOI DOI 10.18632/ONCOTARGET.23055
Devos D, 2019, SCI REP-UK, V9, DOI 10.1038/s41598-019-39739-5
Farooq MO, 2016, DIGEST DIS, V34, P347, DOI 10.1159/000444545
Gao B, 2019, J HEPATOL, V70, P249, DOI 10.1016/j.jhep.2018.10.023
Hartmann P, 2018, HEPATOLOGY, V67, P2150, DOI 10.1002/hep.29676
Hayano M, 2016, CELL DEATH DIFFER, V23, P270, DOI 10.1038/cdd.2015.93
Hou W, 2016, AUTOPHAGY, V12, P1425, DOI 10.1080/15548627.2016.1187366
Hu M, 2013, HEPATOLOGY, V58, P1953, DOI 10.1002/hep.26589
Hu XD, 2016, J BIOL CHEM, V291, P22482, DOI 10.1074/jbc.M116.737015
Jennis M, 2016, GENE DEV, V30, P918, DOI 10.1101/gad.275891.115
Jiang L, 2015, NATURE, V520, P57, DOI 10.1038/nature14344
Jiang ZA, 2015, ALCOHOL CLIN EXP RES, V39, P424, DOI 10.1111/acer.12641
Kang R, 2019, FREE RADICAL BIO MED, V133, P162, DOI 10.1016/j.freeradbiomed.2018.05.074
Kazgan N, 2014, GASTROENTEROLOGY, V146, P1006, DOI 10.1053/j.gastro.2013.12.029
Kim EH, 2018, CANCER LETT, V432, P180, DOI 10.1016/j.canlet.2018.06.018
Kong B, 2019, DIGEST LIVER DIS, V51, P570, DOI 10.1016/j.dld.2018.12.026
Li WJ, 2019, J CLIN INVEST, V129, P2293, DOI 10.1172/JCI126428
Li Y, 2019, CELL DEATH DIFFER, V26, P2284, DOI 10.1038/s41418-019-0299-4
Lo Sasso G, 2014, PLOS ONE, V9, DOI 10.1371/journal.pone.0102495
Louandre C, 2013, INT J CANCER, V133, P1732, DOI 10.1002/ijc.28159
Luo MY, 2018, CELL DEATH DIFFER, V25, P1457, DOI 10.1038/s41418-017-0053-8
Mittler R, 2019, ANTIOXID REDOX SIGN, V30, P1083, DOI 10.1089/ars.2018.7502
Sano T, 2015, CELL, V163, P381, DOI 10.1016/j.cell.2015.08.061
Shimada K, 2016, CELL CHEM BIOL, V23, P225, DOI 10.1016/j.chembiol.2015.11.016
Singh V, 2016, CELL MOL GASTROENTER, V2, P482, DOI 10.1016/j.jcmgh.2016.03.007
Song EF, 2018, P NATL ACAD SCI USA, V115, P1576, DOI 10.1073/pnas.1720570115
Stockwell BR, 2017, CELL, V171, P273, DOI 10.1016/j.cell.2017.09.021
Wang H, 2017, HEPATOLOGY, V66, P449, DOI 10.1002/hep.29117
Wang JY, 2018, AM J PATHOL, V188, P1807, DOI 10.1016/j.ajpath.2018.05.004
Wang JY, 2016, SCI REP-UK, V6, DOI 10.1038/srep34117
Wang SJ, 2016, CELL REP, V17, P366, DOI 10.1016/j.celrep.2016.09.022
Wang Y, 2012, AM J PHYSIOL-GASTR L, V302, pG207, DOI 10.1152/ajpgi.00302.2011
Wellman AS, 2017, GASTROENTEROLOGY, V153, P772, DOI 10.1053/j.gastro.2017.05.022
Wieser V, 2016, J HEPATOL, V64, P872, DOI 10.1016/j.jhep.2015.11.037
Yao X, 2019, NEURAL REGEN RES, V14, P532, DOI 10.4103/1673-5374.245480
Yin HQ, 2014, GASTROENTEROLOGY, V146, P801, DOI 10.1053/j.gastro.2013.11.008
You Min, 2018, Gene Expression, V18, P103, DOI 10.3727/105221617X15093738210295
You M, 2015, HEPATOBIL SURG NUTR, V4, P88, DOI 10.3978/j.issn.2304-3881.2014.12.06
Yuan H, 2016, BIOCHEM BIOPH RES CO, V478, P838, DOI 10.1016/j.bbrc.2016.08.034
Zhang ZL, 2018, AUTOPHAGY, V14, P2083, DOI 10.1080/15548627.2018.1503146
Zhou Z, 2019, HEPATOL COMMUN, V3, P656, DOI 10.1002/hep4.1333
NR 44
TC 3
Z9 3
U1 0
U2 6
PU ELSEVIER SCIENCE INC
PI NEW YORK
PA STE 800, 230 PARK AVE, NEW YORK, NY 10169 USA
SN 0002-9440
EI 1525-2191
J9 AM J PATHOL
JI Am. J. Pathol.
PD JAN
PY 2020
VL 190
IS 1
BP 82
EP 92
DI 10.1016/j.ajpath.2019.09.012
PG 11
WC Pathology
SC Pathology
GA JZ7FS
UT WOS:000505274700009
PM 31610175
OA Bronze
DA 2020-11-01
ER
PT J
AU Cheng, J
Fan, YQ
Liu, BH
Zhou, H
Wang, JM
Chen, QX
AF Cheng, Jing
Fan, Yan-Qin
Liu, Bao-Hui
Zhou, Han
Wang, Jun-Min
Chen, Qian-Xue
TI ACSL4 suppresses glioma cells proliferation via activating ferroptosis
SO ONCOLOGY REPORTS
LA English
DT Article
DE acyl-CoA synthetase long-chain family member 4; glioma; ferroptosis;
glutathione peroxidase 4; proliferation
ID LIPID-PEROXIDATION; DEATH; IRON; GLIOBLASTOMA; MECHANISMS; FORM; GPX4
AB Acyl-CoA synthetase long-chain family member 4 (ACSL4) is a member of the long chain family of acyl-CoA synthetase proteins, which have recently been shown to serve an important role in ferroptosis. Previous studies have suggested that ferroptosis is involved in the occurrence of glioma; however, the role of ACSL4 in glioma remains unknown. In the present study, a reduction of ferroptosis in h…
C1 [Cheng, Jing; Liu, Bao-Hui; Wang, Jun-Min; Chen, Qian-Xue] Wuhan Univ, Renmin Hosp, Dept Neurosurg, 99 Zhang Zhidong Rd, Wuhan 430060, Hubei, Peoples R China.
[Fan, Yan-Qin] Wuhan Univ, Renmin Hosp, Dept Nephrol, Wuhan 430060, Hubei, Peoples R China.
[Zhou, Han] Qingdao Univ, Affiliated Hosp, Dept Neurosurg, Qingdao 266003, Shandong, Peoples R China.
RP Wang, JM; Chen, QX (corresponding author), Wuhan Univ, Renmin Hosp, Dept Neurosurg, 99 Zhang Zhidong Rd, Wuhan 430060, Hubei, Peoples R China.
EM drwangjunmin@126.com; chenqx666@whu.edu.cn
FU National Natural Science Foundation of ChinaNational Natural Science
Foundation of China (NSFC) [81572489]
FX This study was supported by the National Natural Science Foundation of
China (grant. no. 81572489).
CR Abeti R, 2016, CELL DEATH DIS, V7, DOI 10.1038/cddis.2016.111
Alifieris C, 2015, PHARMACOL THERAPEUT, V152, P63, DOI 10.1016/j.pharmthera.2015.05.005
Angeli JPF, 2014, NAT CELL BIOL, V16, P1180, DOI 10.1038/ncb3064
Bhutia YD, 2016, BBA-MOL CELL RES, V1863, P2531, DOI 10.1016/j.bbamcr.2015.12.017
Cao JY, 2016, CELL MOL LIFE SCI, V73, P2195, DOI 10.1007/s00018-016-2194-1
Chen D, 2017, ONCOGENE, V36, P5593, DOI 10.1038/onc.2017.146
Coleman RA, 2002, J NUTR, V132, P2123
Curtis MJ, 2015, BRIT J PHARMACOL, V172, P3461, DOI 10.1111/bph.12856
Davis F G, 2001, Expert Rev Anticancer Ther, V1, P395, DOI 10.1586/14737140.1.3.395
Dixon SJ, 2014, ELIFE, V3, DOI 10.7554/eLife.02523
Dixon SJ, 2014, NAT CHEM BIOL, V10, P9, DOI 10.1038/nchembio.1416
Dixon SJ, 2012, CELL, V149, P1060, DOI 10.1016/j.cell.2012.03.042
Doll S, 2017, IUBMB LIFE, V69, P423, DOI 10.1002/iub.1616
Doll S, 2017, NAT CHEM BIOL, V13, P91, DOI [10.1038/NCHEMBIO.2239, 10.1038/nchembio.2239]
Ellis JM, 2010, CURR OPIN LIPIDOL, V21, P212, DOI 10.1097/MOL.0b013e32833884bb
Fan Z, 2017, ONCOGENESIS, V6, DOI 10.1038/oncsis.2017.65
Fatehi M, 2018, WORLD NEUROSURG, V120, pE511, DOI 10.1016/j.wneu.2018.08.114
Forcina GC, 2019, PROTEOMICS, V19, DOI 10.1002/pmic.201800311
Geng N, 2018, EUR REV MED PHARMACO, V22, P3826, DOI 10.26355/eurrev_201806_15267
Gramatzki D, 2016, ONCOL LETT, V12, P445, DOI 10.3892/ol.2016.4626
Imai H, 2017, CURR TOP MICROBIOL, V403, P143, DOI 10.1007/82_2016_508
Ivanov S. D. ., 2013, Radiatsionnaya Biologiya Radioekologiya, V53, P296, DOI 10.7868/S0869803113030065
Jiang T, 2016, CANCER LETT, V375, P263, DOI 10.1016/j.canlet.2016.01.024
Kagan VE, 2017, NAT CHEM BIOL, V13, P81, DOI [10.1038/NCHEMBIO.2238, 10.1038/nchembio.2238]
Kang MJ, 1997, P NATL ACAD SCI USA, V94, P2880, DOI 10.1073/pnas.94.7.2880
Killion EA, 2018, MOL METAB, V9, P43, DOI 10.1016/j.molmet.2018.01.012
Kumar P, 2018, INT J NUMER MODEL EL, V31, DOI 10.1002/jnm.2320
Latunde-Dada GO, 2017, BBA-GEN SUBJECTS, V1861, P1893, DOI 10.1016/j.bbagen.2017.05.019
Lee A, 2018, J CLIN NEUROSCI, V51, P85, DOI 10.1016/j.jocn.2018.02.009
Lei PX, 2019, FRONT PHYSIOL, V10, DOI 10.3389/fphys.2019.00139
Li Y, 2019, CELL DEATH DIFFER, V26, P2284, DOI 10.1038/s41418-019-0299-4
Liao JM, 2017, ONCOL REP, V38, P2667, DOI 10.3892/or.2017.5982
Louandre C, 2015, CANCER LETT, V356, P971, DOI 10.1016/j.canlet.2014.11.014
Norden AD, 2008, LANCET NEUROL, V7, P1152, DOI 10.1016/S1474-4422(08)70260-6
Prabst K, 2017, METHODS MOL BIOL, V1601, P1, DOI 10.1007/978-1-4939-6960-9_1
Sehm T, 2016, ONCOTARGET, V7, P74630, DOI 10.18632/oncotarget.11858
Shan YX, 2009, J NEUROCHEM, V111, P1149, DOI 10.1111/j.1471-4159.2009.06398.x
Soupene E, 2008, EXP BIOL MED, V233, P507, DOI 10.3181/0710-MR-287
Stockwell BR, 2017, CELL, V171, P273, DOI 10.1016/j.cell.2017.09.021
Wang H, 2017, HEPATOLOGY, V66, P449, DOI 10.1002/hep.29117
Wang LY, 2020, CELL DEATH DIFFER, V27, P662, DOI 10.1038/s41418-019-0380-z
Wang ZQ, 2018, CANCER LETT, V428, P21, DOI 10.1016/j.canlet.2018.04.021
Xiao FJ, 2019, BIOCHEM BIOPH RES CO, V515, P448, DOI 10.1016/j.bbrc.2019.05.147
Xie Y, 2016, CELL DEATH DIFFER, V23, P369, DOI 10.1038/cdd.2015.158
Yu HT, 2017, J CELL MOL MED, V21, P648, DOI 10.1111/jcmm.13008
Yuan H, 2016, BIOCHEM BIOPH RES CO, V478, P1338, DOI 10.1016/j.bbrc.2016.08.124
Zhou BR, 2020, SEMIN CANCER BIOL, V66, P89, DOI 10.1016/j.semcancer.2019.03.002
NR 47
TC 4
Z9 4
U1 2
U2 12
PU SPANDIDOS PUBL LTD
PI ATHENS
PA POB 18179, ATHENS, 116 10, GREECE
SN 1021-335X
EI 1791-2431
J9 ONCOL REP
JI Oncol. Rep.
PD JAN
PY 2020
VL 43
IS 1
BP 147
EP 158
DI 10.3892/or.2019.7419
PG 12
WC Oncology
SC Oncology
GA KA3JY
UT WOS:000505696300012
PM 31789401
OA Green Published, Other Gold
DA 2020-11-01
ER
PT J
AU Otsuki, Y
Yamasaki, J
Suina, K
Okazaki, S
Koike, N
Saya, H
Nagano, O
AF Otsuki, Yuji
Yamasaki, Juntaro
Suina, Kentaro
Okazaki, Shogo
Koike, Naoyoshi
Saya, Hideyuki
Nagano, Osamu
TI Vasodilator oxyfedrine inhibits aldehyde metabolism and thereby
sensitizes cancer cells to xCT-targeted therapy
SO CANCER SCIENCE
LA English
DT Article
DE aldehyde dehydrogenase (ALDH); drug repurposing; ferroptosis;
glutathione (GSH); xCT
ID LIPID-PEROXIDATION; LUNG-CANCER; END-PRODUCT; REDOX; FERROPTOSIS;
SULFASALAZINE; ACTIVATION; CISPLATIN; INDUCER; GROWTH
AB The major cellular antioxidant glutathione (GSH) protects cancer cells from oxidative damage that can lead to the induction of ferroptosis, an iron-dependent form of cell death triggered by the aberrant accumulation of lipid peroxides. Inhibitors of the cystine-glutamate antiporter subunit xCT, which mediates the uptake of extracellular cystine and thereby promotes GSH synthesis, are thus pote…
C1 [Otsuki, Yuji; Yamasaki, Juntaro; Suina, Kentaro; Saya, Hideyuki; Nagano, Osamu] Keio Univ, Sch Med, Inst Adv Med Res, Div Gene Regulat, Tokyo 1608582, Japan.
[Okazaki, Shogo] Tokyo Univ Sci, Res Inst Biomed Sci, Div Dev & Aging, Noda, Chiba, Japan.
[Koike, Naoyoshi] Keio Univ, Sch Med, Dept Radiol, Tokyo, Japan.
RP Nagano, O (corresponding author), Keio Univ, Sch Med, Inst Adv Med Res, Div Gene Regulat, Tokyo 1608582, Japan.
EM osmna@sb3.so-net.ne.jp
RI Nagano, Osamu/J-5874-2013
OI Nagano, Osamu/0000-0002-7630-142X; Koike, Naoyoshi/0000-0003-1952-0252;
Saya, Hideyuki/0000-0001-6610-1902
FU Japan Agency for Medical Research and DevelopmentJapan Agency for
Medical Research and Development (AMED) [Project for Cancer Research and
Therapeutic Evolut] Funding Source: Medline
CR Ansari SA, 2017, BLOOD ADV, V1, P2399, DOI 10.1182/bloodadvances.2017010132
ASHWOODSMITH MJ, 1961, INT J RADIAT BIOL RE, V3, P125, DOI 10.1080/09553006114550141
Breitzig M, 2016, AM J PHYSIOL-CELL PH, V311, pC537, DOI 10.1152/ajpcell.00101.2016
Cramer SL, 2017, NAT MED, V23, P120, DOI 10.1038/nm.4232
Dixon SJ, 2012, CELL, V149, P1060, DOI 10.1016/j.cell.2012.03.042
Fan Z, 2017, ONCOGENESIS, V6, DOI 10.1038/oncsis.2017.65
Fierro S, 2012, SCI REP-UK, V2, DOI 10.1038/srep00901
Gao MH, 2015, MOL CELL, V59, P298, DOI 10.1016/j.molcel.2015.06.011
Gout PW, 2001, LEUKEMIA, V15, P1633, DOI 10.1038/sj.leu.2402238
Hayes JD, 2014, TRENDS BIOCHEM SCI, V39, P199, DOI 10.1016/j.tibs.2014.02.002
Ishimoto T, 2011, CANCER CELL, V19, P387, DOI 10.1016/j.ccr.2011.01.038
Khanna M, 2011, J BIOL CHEM, V286, P43486, DOI 10.1074/jbc.M111.293597
Kumagai T, 2000, BIOCHEM BIOPH RES CO, V273, P437, DOI 10.1006/bbrc.2000.2967
Minakata K, 2012, CANCER SCI, V103, P1946, DOI 10.1111/j.1349-7006.2012.02408.x
Nagano O, 2013, ONCOGENE, V32, P5191, DOI 10.1038/onc.2012.638
Okazaki Shogo, 2018, Oncotarget, V9, P33832, DOI 10.18632/oncotarget.26112
Otsubo K, 2017, CANCER SCI, V108, P1843, DOI 10.1111/cas.13309
Shitara K, 2017, GASTRIC CANCER, V20, P1004, DOI 10.1007/s10120-017-0720-y
Shitara K, 2017, GASTRIC CANCER, V20, P341, DOI 10.1007/s10120-016-0610-8
Singh A, 2010, ANTIOXID REDOX SIGN, V13, P1627, DOI 10.1089/ars.2010.3219
Stockwell BR, 2017, CELL, V171, P273, DOI 10.1016/j.cell.2017.09.021
Sun XF, 2016, HEPATOLOGY, V63, P173, DOI 10.1002/hep.28251
Uchida K, 2017, FREE RADICAL BIO MED, V111, P169, DOI 10.1016/j.freeradbiomed.2017.02.004
Wang WM, 2019, NATURE, V569, P270, DOI 10.1038/s41586-019-1170-y
Yang WS, 2014, CELL, V156, P317, DOI 10.1016/j.cell.2013.12.010
Zarrouki B, 2007, FEBS LETT, V581, P2394, DOI 10.1016/j.febslet.2007.04.048
Zhong HQ, 2015, REDOX BIOL, V4, P193, DOI 10.1016/j.redox.2014.12.011
NR 27
TC 3
Z9 3
U1 1
U2 4
PU WILEY
PI HOBOKEN
PA 111 RIVER ST, HOBOKEN 07030-5774, NJ USA
SN 1347-9032
EI 1349-7006
J9 CANCER SCI
JI Cancer Sci.
PD JAN
PY 2020
VL 111
IS 1
BP 127
EP 136
DI 10.1111/cas.14224
PG 10
WC Oncology
SC Oncology
GA JZ8ZJ
UT WOS:000505393400011
PM 31692172
OA DOAJ Gold, Green Published
DA 2020-11-01
ER
PT J
AU Epperly, MW
Fisher, R
Zhang, XC
Hou, W
Shields, D
Wipf, P
Wang, H
Thermozier, S
Greenberger, JS
AF Epperly, Michael W.
Fisher, Renee
Zhang, Xichen
Hou, Wen
Shields, Donna
Wipf, Peter
Wang, Hong
Thermozier, Stephanie
Greenberger, Joel S.
TI Fanconi Anemia Mouse Genotype-specific Mitigation of Total Body
Irradiation by GS-Nitroxide JP4-039
SO IN VIVO
LA English
DT Article
DE Fanconi Anemia; genotype; JP4-039; total body irradiation
ID MARROW SUPPRESSION; RADIATION; AMELIORATION; RADIOPROTECTION; MUCOSITIS;
SURVIVAL; MICE
AB Background/Aim: Radiation mitigator, GS-nitroxide, JP4-039, was evaluated for mitigation of total body irradiation (TBI) in Fanconi anemia (FA) Fancd2(-/-)(129/Sv), Fancg(-/-) (B6), and Fanca(-/-) (129/Sv) mice.
Materials and Methods: JP4-039 dissolved in 30% 2-hydroxypropyl-beta-cyclodextrin was injected intramuscularly 24 h after total body irradiation (9.25 Gy) into Fanca(-/-), Fancd2(-/-) and Fancg(-/-) mice. Irradiation survival curves were performed in vitro using bone marrow stromal cell lines derived from Fanca(-/-), Fancd2(-/-) and Fancg(-/-) mice.
Results: FA mice demonstrate genotype specific differences in TBI mitigation by JP4-039. Radiation effects in derived bone marrow stromal cell lines in vitro were mitigated by drugs that block apoptosis, but not necroptosis or ferroptosis.
Conclusion: FA mouse models are valuable for elucidating DNA repair pathways in cell and tissue responses to TBI, and the role of drugs that target distinct cell death pathways.
C1 [Epperly, Michael W.; Fisher, Renee; Zhang, Xichen; Hou, Wen; Shields, Donna; Thermozier, Stephanie; Greenberger, Joel S.] UPMC, Dept Radiat Oncol, Hillman Canc Ctr, Pittsburgh, PA 15232 USA.
[Wipf, Peter] Univ Pittsburgh, Dept Chem, Pittsburgh, PA 15260 USA.
[Wang, Hong] Univ Pittsburgh, Dept Biostat, Pittsburgh, PA 15261 USA.
RP Greenberger, JS (corresponding author), UPMC, Hillman Canc Ctr, UPMC Canc Pavil,Rm 533,5150 Ctr Ave, Pittsburgh, PA 15232 USA.
EM greenbergerjs@upmc.edu
FU NIH/NIAIDUnited States Department of Health & Human ServicesNational
Institutes of Health (NIH) - USANIH National Institute of Allergy &
Infectious Diseases (NIAID) [U19A168021, P30CA047904]
FX This study was supported by grant from the NIH/NIAID U19A168021, and the
UPCI-Hillman Animal Research Core Facility award P30CA047904.
CR Berhane H, 2014, RADIAT RES, V182, P35, DOI 10.1667/RR13633.1
Berhane H, 2014, RADIAT RES, V181, P76, DOI 10.1667/RR13405.1
Bernard ME, 2011, RADIAT RES, V176, P603, DOI 10.1667/RR2624.1
Brand RM, 2017, J INVEST DERMATOL, V137, P576, DOI 10.1016/j.jid.2016.09.033
Dar HH, 2018, J CLIN INVEST, V128, P4639, DOI [10.1172/JCI99490, 10.1172/jci99490]
Epperly MW, 2008, RADIAT RES, V170, P437, DOI 10.1667/RR1286.1
Epperly MW, 2018, IN VIVO, V32, P1009, DOI 10.21873/invivo.11341
Epperly MW, 2017, IN VIVO, V31, P39, DOI 10.21873/invivo.11022
Epperly MW, 2011, RADIAT RES, V175, P759, DOI 10.1667/RR2398.1
Fink MP, 2007, CRIT CARE MED, V35, pS461, DOI 10.1097/01.CCM.0000279192.96303.E7
Goff JP, 2013, EXP HEMATOL, V41, P957, DOI 10.1016/j.exphem.2013.08.001
Greenberger JS, 2014, FRONT ONCOL, V4, DOI 10.3389/fonc.2014.00024
Greenberger JS, 2012, FRONT ONCOL, V1, DOI 10.3389/fonc.2011.00059
Jiang JF, 2008, INT J RADIAT ONCOL, V70, P816, DOI 10.1016/j.ijrobp.2007.10.047
Kagan VE, 2009, MOL NUTR FOOD RES, V53, P104, DOI 10.1002/mnfr.200700402
Kalash R, 2013, IN VIVO, V27, P291
Kim H, 2011, IN VIVO, V25, P841
Quinn TJ, 2019, IN VIVO, V33, P1757, DOI 10.21873/invivo.11666
Rwigema JCM, 2011, INT J RADIAT ONCOL, V80, P860, DOI 10.1016/j.ijrobp.2011.01.059
Shinde A, 2016, RADIAT RES, V185, P134, DOI 10.1667/RR14035.1
Shinde A, 2014, IN VIVO, V28, P699
Steinman J, 2018, RADIAT RES, V189, P68, DOI 10.1667/RR14787.1
Thermozier S, 2019, RADIAT RES, V192, P267, DOI 10.1667/RR15379.1
Tyurina YY, 2014, NAT CHEM, V6, P542, DOI [10.1038/NCHEM.1924, 10.1038/nchem.1924]
Willis J, 2018, RADIAT RES, V189, P560, DOI 10.1667/RR14878.1
NR 25
TC 0
Z9 0
U1 0
U2 0
PU INT INST ANTICANCER RESEARCH
PI ATHENS
PA EDITORIAL OFFICE 1ST KM KAPANDRITIOU-KALAMOU RD KAPANDRITI, PO BOX 22,
ATHENS 19014, GREECE
SN 0258-851X
EI 1791-7549
J9 IN VIVO
JI In Vivo
PD JAN-FEB
PY 2020
VL 34
IS 1
BP 33
EP 38
DI 10.21873/invivo.11742
PG 6
WC Medicine, Research & Experimental
SC Research & Experimental Medicine
GA JY9VI
UT WOS:000504753200004
PM 31882460
OA Bronze, Green Published
DA 2020-11-01
ER
PT J
AU Kain, HS
Glennon, EKK
Vijayan, K
Arang, N
Douglass, AN
Fortin, CL
Zuck, M
Lewis, AJ
Whiteside, SL
Dudgeon, DR
Johnson, JS
Aderem, A
Stevens, KR
Kaushansky, A
AF Kain, Heather S.
Glennon, Elizabeth K. K.
Vijayan, Kamalakannan
Arang, Nadia
Douglass, Alyse N.
Fortin, Chelsea L.
Zuck, Meghan
Lewis, Adam J.
Whiteside, Samantha L.
Dudgeon, Denali R.
Johnson, Jarrod S.
Aderem, Alan
Stevens, Kelly R.
Kaushansky, Alexis
TI Liver stage malaria infection is controlled by host regulators of lipid
peroxidation
SO CELL DEATH AND DIFFERENTIATION
LA English
DT Article
ID CELL-DEATH; PREERYTHROCYTIC INFECTION; IN-VITRO; FERROPTOSIS;
SUSCEPTIBILITY; P53; SUPPRESSION
AB The facets of host control during Plasmodium liver infection remain largely unknown. We find that the SLC7a11-GPX4 pathway, which has been associated with the production of reactive oxygen species, lipid peroxidation, and a form of cell death called ferroptosis, plays a critical role in control of Plasmodium liver stage infection. Specifically, blocking GPX4 or SLC7a11 dramatically reduces Pla…
C1 [Kain, Heather S.; Glennon, Elizabeth K. K.; Vijayan, Kamalakannan; Arang, Nadia; Douglass, Alyse N.; Zuck, Meghan; Lewis, Adam J.; Whiteside, Samantha L.; Dudgeon, Denali R.; Johnson, Jarrod S.; Aderem, Alan; Kaushansky, Alexis] Seattle Biomed Res Inst, Ctr Infect Dis Res, 4 Nickerson St, Seattle, WA 98109 USA.
[Glennon, Elizabeth K. K.; Vijayan, Kamalakannan; Zuck, Meghan; Whiteside, Samantha L.; Aderem, Alan; Kaushansky, Alexis] Seattle Childrens Res Inst, Seattle, WA 98101 USA.
[Fortin, Chelsea L.; Stevens, Kelly R.] Univ Washington, Dept Bioengn, Inst Stem Cell & Regenerat Med, Seattle, WA 98195 USA.
[Fortin, Chelsea L.; Stevens, Kelly R.] Univ Washington, Dept Pathol, Seattle, WA 98195 USA.
[Aderem, Alan] Univ Washington, Dept Immunol, Seattle, WA 98195 USA.
[Kaushansky, Alexis] Univ Washington, Dept Global Hlth, Seattle, WA 98195 USA.
[Arang, Nadia] Univ Calif San Diego, Dept Biomed Sci, La Jolla, CA 92093 USA.
[Douglass, Alyse N.] Univ Washington, Pathobiol Program, Seattle, WA 98195 USA.
[Johnson, Jarrod S.] Univ Utah, Dept Biochem, Salt Lake City, UT USA.
RP Kaushansky, A (corresponding author), Seattle Biomed Res Inst, Ctr Infect Dis Res, 4 Nickerson St, Seattle, WA 98109 USA.; Kaushansky, A (corresponding author), Seattle Childrens Res Inst, Seattle, WA 98101 USA.; Kaushansky, A (corresponding author), Univ Washington, Dept Global Hlth, Seattle, WA 98195 USA.
EM alexis.kaushansky@seattlechildrens.org
RI ; Fortin, Chelsea L./E-8972-2017
OI Johnson, Jarrod/0000-0001-7355-5240; Fortin, Chelsea
L./0000-0002-6931-0862; Arang, Nadia/0000-0002-8167-2188; Vijayan,
Kamalakannan/0000-0002-0052-7780
FU [R01GM101183]; [K99/R00AI111785]; [R01AI032972]; [R01AI025032]
FX We thank Photini Sinnis and Fidel Zavala for the P. yoelii Hsp70
antisera, Stefan Kappe for the gift of the P. falciparum GFP-Luciferase
strain and the Seattle Children's Research Institute/Center for
Infectious Disease Research vivarium staff for their work with mice. All
work was done according to IACUC procedures and protocols. This work was
funded by R01GM101183 and K99/R00AI111785 to AK and R01AI032972 and
R01AI025032 to AA.
CR Agmon E, 2018, SCI REP-UK, V8, DOI 10.1038/s41598-018-23408-0
Arang N, 2017, NAT COMMUN, V8, DOI 10.1038/s41467-017-01345-2
Austin LS, 2014, CELL MICROBIOL, V16, P784, DOI 10.1111/cmi.12282
Avraham R, 2015, CELL, V162, P1309, DOI 10.1016/j.cell.2015.08.027
Bogacz M, 2018, ELIFE, V7, DOI 10.7554/eLife.37503
Brinkman EK, 2014, NUCLEIC ACIDS RES, V42, DOI 10.1093/nar/gku936
Dixon SJ, 2012, CELL, V149, P1060, DOI 10.1016/j.cell.2012.03.042
Douglass AN, 2015, MOL THER, V23, P857, DOI 10.1038/mt.2015.18
DUNN JCY, 1991, BIOTECHNOL PROGR, V7, P237, DOI 10.1021/bp00009a007
Epiphanio S, 2008, CELL HOST MICROBE, V3, P331, DOI 10.1016/j.chom.2008.04.003
Gao MH, 2015, MOL CELL, V59, P298, DOI 10.1016/j.molcel.2015.06.011
Gaublomme JT, 2015, CELL, V163, DOI 10.1016/j.cell.2015.11.009
GOMA J, 1995, PARASITE, V2, P351
Hambright WS, 2017, REDOX BIOL, V12, P8, DOI 10.1016/j.redox.2017.01.021
Hanson KK, 2015, EUKARYOT CELL, V14, P96, DOI 10.1128/EC.00166-14
Heigwer F, 2014, NAT METHODS, V11, P122, DOI 10.1038/nmeth.2812
Houessinon A, 2016, MOL CANCER, V15, DOI 10.1186/s12943-016-0526-2
Jiang L, 2015, NATURE, V520, P57, DOI 10.1038/nature14344
Jorgensen I, 2017, NAT REV IMMUNOL, V17, P151, DOI 10.1038/nri.2016.147
Kaushansky A, 2013, CELL DEATH DIS, V4, DOI 10.1038/cddis.2013.286
Kaushansky A, 2015, EMBO REP, V16, P883, DOI 10.15252/embr.201540792
Kaushansky A, 2015, INFECT IMMUN, V83, P39, DOI 10.1128/IAI.02230-14
Kaushansky A, 2013, CELL REP, V3, P630, DOI 10.1016/j.celrep.2013.02.010
Lachaier E, 2014, ANTICANCER RES, V34, P6417
Li TY, 2012, CELL, V149, P1269, DOI 10.1016/j.cell.2012.04.026
Liehl P, 2014, NAT MED, V20, P47, DOI 10.1038/nm.3424
Lindner SE, 2012, CELL MICROBIOL, V14, P316, DOI 10.1111/j.1462-5822.2011.01734.x
Louandre C, 2013, INT J CANCER, V133, P1732, DOI 10.1002/ijc.28159
Miller JL, 2014, CELL REP, V7, P436, DOI 10.1016/j.celrep.2014.03.018
SCHELLER LF, 1994, INFECT IMMUN, V62, P4844, DOI 10.1128/IAI.62.11.4844-4847.1994
Shalek AK, 2014, NATURE, V510, P363, DOI 10.1038/nature13437
Shalem O, 2014, SCIENCE, V343, P84, DOI 10.1126/science.1247005
Siegl C, 2015, NAT REV MICROBIOL, V13, P741, DOI 10.1038/nrmicro3537
Sun X, 2015, ONCOGENE, V34, P5617, DOI 10.1038/onc.2015.32
Vassilev LT, 2004, SCIENCE, V303, P844, DOI 10.1126/science.1092472
Vaughan AM, 2012, MOL BIOCHEM PARASIT, V186, P143, DOI 10.1016/j.molbiopara.2012.10.004
Xie Y, 2016, CELL DEATH DIFFER, V23, P369, DOI 10.1038/cdd.2015.158
Yang WS, 2014, CELL, V156, P317, DOI 10.1016/j.cell.2013.12.010
Yatim N, 2015, SCIENCE, V350, P328, DOI 10.1126/science.aad0395
Zheng H, 2015, SCI REP-UK, V5, DOI 10.1038/srep18239
Zilka O, 2017, ACS CENTRAL SCI, V3, P232, DOI 10.1021/acscentsci.7b00028
Zille M, 2017, STROKE, V48, P1033, DOI 10.1161/STROKEAHA.116.015609
Zuzarte-Luis V, 2017, NAT MICROBIOL, V2, P1600, DOI 10.1038/s41564-017-0025-2
NR 43
TC 4
Z9 4
U1 0
U2 3
PU NATURE PUBLISHING GROUP
PI LONDON
PA MACMILLAN BUILDING, 4 CRINAN ST, LONDON N1 9XW, ENGLAND
SN 1350-9047
EI 1476-5403
J9 CELL DEATH DIFFER
JI Cell Death Differ.
PD JAN
PY 2020
VL 27
IS 1
BP 44
EP 54
DI 10.1038/s41418-019-0338-1
PG 11
WC Biochemistry & Molecular Biology; Cell Biology
SC Biochemistry & Molecular Biology; Cell Biology
GA JW4TA
UT WOS:000503044500004
PM 31065106
OA Green Published, Other Gold
DA 2020-11-01
ER
PT J
AU Chen, GQ
Benthani, FA
Wu, J
Liang, DG
Bian, ZX
Jiang, XJ
AF Chen, Guo-Qing
Benthani, Fahad A.
Wu, Jiao
Liang, Deguang
Bian, Zhao-Xiang
Jiang, Xuejun
TI Artemisinin compounds sensitize cancer cells to ferroptosis by
regulating iron homeostasis
SO CELL DEATH AND DIFFERENTIATION
LA English
DT Article
ID LYSOSOMAL DEGRADATION; LIPID-PEROXIDATION; DNA-DAMAGE; DEATH;
MECHANISMS; DERIVATIVES; APOPTOSIS; AUTOPHAGY; FERRITIN; GROWTH
AB The antimalarial drug artemisinin and its derivatives have been explored as potential anticancer agents, but their underlying mechanisms are controversial. In this study, we found that artemisinin compounds can sensitize cancer cells to ferroptosis, a new form of programmed cell death driven by iron-dependent lipid peroxidation. Mechanistically, dihydroartemisinin (DAT) can induce lysosomal de…
C1 [Chen, Guo-Qing; Bian, Zhao-Xiang] Hong Kong Baptist Univ, Sch Chinese Med, Kowloon Tong, Hong Kong, Peoples R China.
[Chen, Guo-Qing; Benthani, Fahad A.; Wu, Jiao; Liang, Deguang; Jiang, Xuejun] Mem Sloan Kettering Canc Ctr, Cell Biol Program, New York, NY 10065 USA.
[Wu, Jiao] Air Force Med Univ, Natl Translat Sci Ctr Mol Med, Sch Basic Med, Dept Cell Biol, Xian 710032, Shaanxi, Peoples R China.
RP Bian, ZX (corresponding author), Hong Kong Baptist Univ, Sch Chinese Med, Kowloon Tong, Hong Kong, Peoples R China.; Jiang, XJ (corresponding author), Mem Sloan Kettering Canc Ctr, Cell Biol Program, New York, NY 10065 USA.
EM bzxiang@hkbu.edu.hk; jiangx@mskcc.org
OI Liang, Deguang/0000-0001-6148-1838
FU NIHUnited States Department of Health & Human ServicesNational
Institutes of Health (NIH) - USA [R01CA204232, R01GM113013]; Geoffrey
Beene Cancer Research fund; NCI Cancer Center Core Grant for Memorial
Sloan-Kettering Cancer Center [P30CA008748]; China Scholarship Council
FellowshipChina Scholarship Council [201603170375]; HKRGC GRF grant
[12104415]
FX The authors thank members of the Jiang and Bian labs for advice,
technical assistance and for critically reading the manuscript. This
work is supported by NIH grants R01CA204232 & R01GM113013 (X.J.),
Geoffrey Beene Cancer Research fund (X.J.), NCI Cancer Center Core Grant
P30CA008748 for Memorial Sloan-Kettering Cancer Center, China
Scholarship Council Fellowship 201603170375 (J.W.), and HKRGC GRF grant
12104415 (Z-X.B.).
CR Angeli JPF, 2014, NAT CELL BIOL, V16, P1180, DOI 10.1038/ncb3064
Asano T, 2011, MOL CELL BIOL, V31, P2040, DOI 10.1128/MCB.01437-10
ASAWAMAHASAKDA W, 1994, ANTIMICROB AGENTS CH, V38, P1854, DOI 10.1128/AAC.38.8.1854
Ashkenazi A, 2014, ANNU REV CELL DEV BI, V30, P337, DOI 10.1146/annurev-cellbio-100913-013226
Balint GA, 2001, PHARMACOL THERAPEUT, V90, P261, DOI 10.1016/S0163-7258(01)00140-1
Berdelle N, 2011, MOL CANCER THER, V10, P2224, DOI 10.1158/1535-7163.MCT-11-0534
Button RW, 2014, CELL DEATH DIS, V5, DOI 10.1038/cddis.2014.434
Chaturvedi D, 2010, CHEM SOC REV, V39, P435, DOI 10.1039/b816679j
Chen GQ, 2016, ONCOTARGET, V7, P50302, DOI 10.18632/oncotarget.10367
Chen H, 2009, ANTI-CANCER DRUG, V20, P131, DOI 10.1097/CAD.0b013e3283212ade
Chen T, 2009, J CELL MOL MED, V13, P1358, DOI 10.1111/j.1582-4934.2008.00360.x
Conrad M, 2016, NAT REV DRUG DISCOV, V15, P348, DOI 10.1038/nrd.2015.6
Cui LW, 2009, EXPERT REV ANTI-INFE, V7, P999, DOI 10.1586/ERI.09.68
Dabbagh AJ, 1997, ARTERIOSCL THROM VAS, V17, P2638, DOI 10.1161/01.ATV.17.11.2638
DelaCruz JP, 1996, GEN PHARMACOL-VASC S, V27, P855, DOI 10.1016/0306-3623(95)02098-5
Dice JF, 2007, AUTOPHAGY, V3, P295, DOI 10.4161/auto.4144
Dixon SJ, 2012, CELL, V149, P1060, DOI 10.1016/j.cell.2012.03.042
Dowdle WE, 2014, NAT CELL BIOL, V16, P1069, DOI 10.1038/ncb3053
Eckstein-Ludwig U, 2003, NATURE, V424, P957, DOI 10.1038/nature01813
Efferth T, 2006, CURR DRUG TARGETS, V7, P407, DOI 10.2174/138945006776359412
Eichhorn T, 2013, BIOCHEM PHARMACOL, V85, P38, DOI 10.1016/j.bcp.2012.10.006
Elmore S, 2007, TOXICOL PATHOL, V35, P495, DOI 10.1080/01926230701320337
ESTERBAUER H, 1990, METHOD ENZYMOL, V186, P407
Galluzzi L, 2018, CELL DEATH DIFFER, V25, P486, DOI 10.1038/s41418-017-0012-4
Gammella E, 2015, OXID MED CELL LONGEV, V2015, DOI 10.1155/2015/230182
Gao MH, 2019, MOL CELL, V73, P354, DOI 10.1016/j.molcel.2018.10.042
Gao MH, 2016, CELL RES, V26, P1021, DOI 10.1038/cr.2016.95
Gao MH, 2015, MOL CELL, V59, P298, DOI 10.1016/j.molcel.2015.06.011
Gaschler MM, 2018, NAT CHEM BIOL, V14, P507, DOI 10.1038/s41589-018-0031-6
Hare D, 2013, FRONT AGING NEUROSCI, V5, DOI 10.3389/fnagi.2013.00034
HONG YL, 1994, MOL BIOCHEM PARASIT, V63, P121, DOI 10.1016/0166-6851(94)90014-0
Hou W, 2016, AUTOPHAGY, V12, P1425, DOI 10.1080/15548627.2016.1187366
Huang JY, 2011, DIABETES, V60, P80, DOI 10.2337/db10-0593
KLAYMAN DL, 1985, SCIENCE, V228, P1049, DOI 10.1126/science.3887571
Konstat-Korzenny Enrique, 2018, Med Sci (Basel), V6, DOI 10.3390/medsci6010019
Krishna S, 2004, DRUG RESIST UPDATE, V7, P233, DOI 10.1016/j.drup.2004.07.001
Kurz T, 2011, INT J BIOCHEM CELL B, V43, P1686, DOI 10.1016/j.biocel.2011.08.016
Li JY, 2004, AM J PHYSIOL-CELL PH, V287, pC1547, DOI 10.1152/ajpcell.00260.2004
Li PCH, 2008, CANCER RES, V68, P4347, DOI 10.1158/0008-5472.CAN-07-2970
Mancias JD, 2014, NATURE, V509, P105, DOI 10.1038/nature13148
MESHNICK SR, 1994, T ROY SOC TROP MED H, V88, P31, DOI 10.1016/0035-9203(94)90468-5
O'Neill PM, 2010, MOLECULES, V15, P1705, DOI 10.3390/molecules15031705
Ooko E, 2015, PHYTOMEDICINE, V22, P1045, DOI 10.1016/j.phymed.2015.08.002
Prus E, 2008, CYTOM PART A, V73A, P22, DOI 10.1002/cyto.a.20491
Radisky DC, 1998, BIOCHEM J, V336, P201, DOI 10.1042/bj3360201
Rouault TA, 2006, NAT CHEM BIOL, V2, P406, DOI 10.1038/nchembio807
Sibmooh N, 2001, CHEM PHARM BULL, V49, P1541, DOI 10.1248/cpb.49.1541
Singh NP, 2004, ANTICANCER RES, V24, P2277
Stockwell BR, 2017, CELL, V171, P273, DOI 10.1016/j.cell.2017.09.021
Tonnus W, 2017, IMMUNOL REV, V277, P128, DOI 10.1111/imr.12551
Toyokuni S, 2017, FREE RADICAL BIO MED, V108, P610, DOI 10.1016/j.freeradbiomed.2017.04.024
Viswanathan VS, 2017, NATURE, V547, P453, DOI 10.1038/nature23007
Wang JA, 2011, BIOCHEM J, V434, P365, DOI 10.1042/BJ20101825
Wang SJ, 2016, CELL REP, V17, P366, DOI 10.1016/j.celrep.2016.09.022
Wang SJ, 2010, CANCER LETT, V293, P99, DOI 10.1016/j.canlet.2010.01.001
Wang Z, 2012, FEBS OPEN BIO, V2, P103, DOI 10.1016/j.fob.2012.05.002
Willoughby JA, 2009, J BIOL CHEM, V284, P2203, DOI 10.1074/jbc.M804491200
Yang ND, 2014, J BIOL CHEM, V289, P33425, DOI 10.1074/jbc.M114.564567
Yang WS, 2014, CELL, V156, P317, DOI 10.1016/j.cell.2013.12.010
ZHANG F, 1992, BIOCHEM PHARMACOL, V43, P1805, DOI 10.1016/0006-2952(92)90713-S
Zhang YL, 2018, NAT CELL BIOL, V20, P1181, DOI 10.1038/s41556-018-0178-0
Zhang ZL, 2017, CELL DEATH DIS, V8, DOI 10.1038/cddis.2017.255
NR 62
TC 15
Z9 15
U1 46
U2 87
PU NATURE PUBLISHING GROUP
PI LONDON
PA MACMILLAN BUILDING, 4 CRINAN ST, LONDON N1 9XW, ENGLAND
SN 1350-9047
EI 1476-5403
J9 CELL DEATH DIFFER
JI Cell Death Differ.
PD JAN
PY 2020
VL 27
IS 1
[truncated: 181,214 more rows]
